# Supplementary material for: Molecular Detection and Characterization of Intestinal and Blood Parasites in Wild Chimpanzees (Pan troglodytes verus) in Senegal
Source: Animals (Basel). 2021 Nov 17;11(11):3291. doi: 10.3390/ani11113291 (PMC8614354; doi:10.3390/ani11113291)
Supplement: Supplementary file 1 [file animals-11-03291-s001.zip]

Archive with 5 entries (5 files):
- Figure S1 Manuscript Koster et al_Animals.pdf
- Figure S2 Manuscript Koster et al_Animals.pdf
- Figure S3 Manuscript Koster et al_Animals.pdf
- Table S1 Köster et al_Animals.xlsx
- Table S2 Köster et al_Animals.pdf
