# Supplementary material for: Molecular Detection and Characterization of Intestinal and Blood Parasites in Wild Chimpanzees (Pan troglodytes verus) in Senegal
Source: Animals (Basel). 2021 Nov 17;11(11):3291. doi: 10.3390/ani11113291 (PMC8614354; doi:10.3390/ani11113291)
Supplement: Supplementary file 1 [file animals-11-03291-s001.zip › Table S1 Köster et al_Animals.xlsx]

## Sheet: Full dataset
Identification number	Sample collection date	Sample collection site	Time after defecation (h)	Faecal consistency	Giardia ssu-qPCR	Ct value	Date qPCR	gdh-PCR	Date gdh-PCR	gdh sequencing	Date gdh sequencing	SNPS gdh	Consensus sequence gdh	bg-PCR	Date bg-PCR	bg sequencing	Date bg sequencing	SNPs bg	Consensus sequence bg	tpi-PCR	Date tpi-PCR	tpi sequencing	Date tpi sequencing	SNPs tpi	Consensus sequence tpi	Assigned genotype	Cryptosporidium ssu-PCR	Date ssu-PCR	Sequencing	Date sequencing ssu	SNPs ssu	Consensus sequence ssu	Cryptosporidium gp60-PCR	Date gp60-PCR	Sequencing gp60	Date sequencing gp60	SNPs gp60	Consensus sequence gp60	Assigned genotype	Blastocystis ssu-PCR	Date ssu-PCR	Assigned sub-type	Allele	Date sequencing ssu	SNPs	Consensus sequence ssu	E. bieneusi ITS-PCR	Date ITS-PCR	Sequencing
DI_190104_013_C	2019-01-04	Dindefelo	4	2	Negative	‒	04.02.2021b	‒	‒	‒	‒	‒	‒	‒	‒	‒	‒	‒	‒	‒	‒	‒	‒	‒	‒	‒	Negative	02.02.2021	–	–	–	–	–	–	–	–	–	–	–	Negative	29.01.2021b	‒	‒	‒	‒	‒	Negative	01.02.2021b	‒
DI_190816_041_C	2019-08-16	Dindefelo	6	6	Negative	‒	03.02.2021b	‒	‒	‒	‒	‒	‒	‒	‒	‒	‒	‒	‒	‒	‒	‒	‒	‒	‒	‒	Positive	27.01.2021	C. hominis	04.02.2021	C805Y	Yes	Negative	10.02.2021	–	–	–	–	C. hominis	Negative	28.01.2021b	‒	‒	‒	‒	‒	Negative	28.01.2020	‒
DI_191120_061_C	2019-11-20	Dindefelo	1	1	Negative	‒	04.02.2021	‒	‒	‒	‒	‒	‒	‒	‒	‒	‒	‒	‒	‒	‒	‒	‒	‒	‒	‒	Negative	01.02.2021	‒	‒	‒	‒	‒	‒	‒	‒	‒	‒	‒	Negative	29.01.2021	‒	‒	‒	‒	‒	Negative	28.01.2020	–
NA_181114_001_C	2018-11-14	Nandoumary	6	3	Negative	–	05.02.2021	–	–	–	–	–	–	–	–	–	–	–	–	–	–	–	–	–	–	–	Negative	03.02.2021a	‒	‒	‒	‒	‒	‒	‒	‒	‒	‒	‒	Dubious	29.01.2021c	Untypable	‒	‒	‒	‒	Negative	02.02.2021	–
NA_181114_002_C	2018-11-14	Nandoumary	6	6	Negative	–	05.02.2021	–	–	–	–	–	–	–	–	–	–	–	–	–	–	–	–	–	–	–	Negative	03.02.2021a	‒	‒	‒	‒	‒	‒	‒	‒	‒	‒	‒	Dubious	29.01.2021	Untypable	–	–	–	–	Negative	02.02.2021	–
NA_181115_003_C	2018-11-15	Nandoumary	6	6	Negative	–	05.02.2021	–	–	–	–	–	–	–	–	–	–	–	–	–	–	–	–	–	–	–	Negative	03.02.2021a	‒	‒	‒	‒	‒	‒	‒	‒	‒	‒	‒	Dubious	29.01.2021c	Untypable	–	–	–	–	Negative	02.02.2021	–
NA_181205_004_C	2018-12-05	Nandoumary	14	3	Negative	–	05.02.2021	–	–	–	–	–	–	–	–	–	–	–	–	–	–	–	–	–	–	–	Negative	27.01.2021a	‒	‒	‒	‒	‒	‒	‒	‒	‒	‒	‒	Dubious	29.01.2021	Untypable	–	–	–	–	Negative	02.02.2021	–
NA_181205_005_C	2018-12-05	Nandoumary	14	3	Negative	–	05.02.2021	–	–	–	–	–	–	–	–	–	–	–	–	–	–	–	–	–	–	–	Negative	03.02.2021a	‒	‒	‒	‒	‒	‒	‒	‒	‒	‒	‒	Dubious	29.01.2021c	Untypable	‒	‒	‒	‒	Negative	02.02.2021	–
NA_190614_007_C	2019-06-14	Nandoumary	14	2	Negative	–	05.02.2021b	–	–	–	–	–	–	–	–	–	–	–	–	–	–	–	–	–	–	–	Negative	03.02.2021a	‒	‒	‒	‒	‒	‒	‒	‒	‒	‒	‒	Negative	29.01.2021c	‒	‒	‒	‒	‒	Negative	02.02.2021	–
NA_190614_008_C	2019-06-14	Nandoumary	14	2	Negative	–	05.02.2021b	–	–	–	–	–	–	–	–	–	–	–	–	–	–	–	–	–	–	–	Negative	03.02.2021a	‒	‒	‒	‒	‒	‒	‒	‒	‒	‒	‒	Negative	29.01.2021c	‒	‒	‒	‒	‒	Negative	02.02.2021	–
NA_190614_009_C	2019-06-14	Nandoumary	14	2	Negative	–	05.02.2021b	–	–	–	–	–	–	–	–	–	–	–	–	–	–	–	–	–	–	–	Negative	03.02.2021a	‒	‒	‒	‒	‒	‒	‒	‒	‒	‒	‒	Negative	29.01.2021c	‒	‒	‒	‒	‒	Negative	02.02.2021	–
NA_190618_010_C	2019-06-18	Nandoumary	1	6	Negative	–	05.02.2021b	–	–	–	–	–	–	–	–	–	–	–	–	–	–	–	–	–	–	–	Negative	03.02.2021a	‒	‒	‒	‒	‒	‒	‒	‒	‒	‒	‒	Dubious	29.01.2021c	Untypable	‒	‒	‒	‒	Negative	02.02.2021	–
NA_190618_011_C	2019-06-18	Nandoumary	1	6	Negative	–	05.02.2021b	–	–	–	–	–	–	–	–	–	–	–	–	–	–	–	–	–	–	–	Negative	03.02.2021a	‒	‒	‒	‒	‒	‒	‒	‒	‒	‒	‒	Positive	29.01.2021	ST1	8	04.02.2021	None	Yes	Negative	02.02.2021	–
NA_190618_012_C	2019-06-18	Nandoumary	1	6	Negative	–	05.02.2021b	–	–	–	–	–	–	–	–	–	–	–	–	–	–	–	–	–	–	–	Negative	03.02.2021a	‒	‒	‒	‒	‒	‒	‒	‒	‒	‒	‒	Dubious	29.01.2021	Untypable	‒	04.02.2021	–	–	Negative	02.02.2021	–
NA_190620_013_C	2019-06-20	Nandoumary	1	6	Negative	–	05.02.2021b	–	–	–	–	–	–	–	–	–	–	–	–	–	–	–	–	–	–	–	Negative	03.02.2021a	‒	‒	‒	‒	‒	‒	‒	‒	‒	‒	‒	Dubious	29.01.2021c	Untypable	‒	‒	‒	‒	Negative	02.02.2021	–
NA_190620_014_C	2019-06-20	Nandoumary	1	6	Negative	–	05.02.2021b	–	–	–	–	–	–	–	–	–	–	–	–	–	–	–	–	–	–	–	Negative	03.02.2021a	‒	‒	‒	‒	‒	‒	‒	‒	‒	‒	‒	Negative	29.01.2021c	‒	‒	‒	‒	‒	Negative	02.02.2021	–
NA_190620_015_C	2019-06-20	Nandoumary	6	6	Negative	–	05.02.2021b	–	–	–	–	–	–	–	–	–	–	–	–	–	–	–	–	–	–	–	Negative	03.02.2021a	‒	‒	‒	‒	‒	‒	‒	‒	‒	‒	‒	Negative	29.01.2021c	‒	‒	‒	‒	‒	Negative	02.02.2021	–
NA_190620_016_C	2019-06-20	Nandoumary	6	6	Negative	–	05.02.2021b	–	–	–	–	–	–	–	–	–	–	–	–	–	–	–	–	–	–	–	Negative	03.02.2021a	‒	‒	‒	‒	‒	‒	‒	‒	‒	‒	‒	Negative	29.01.2021c	‒	‒	‒	‒	‒	Negative	02.02.2021	–
NA_190620_017_C	2019-06-20	Nandoumary	6	6	Negative	–	05.02.2021b	–	–	–	–	–	–	–	–	–	–	–	–	–	–	–	–	–	–	–	Negative	03.02.2021a	‒	‒	‒	‒	‒	‒	‒	‒	‒	‒	‒	Negative	29.01.2021c	‒	‒	‒	‒	‒	Negative	02.02.2021	–
NA_190620_018_C	2019-06-20	Nandoumary	6	6	Negative	–	05.02.2021b	–	–	–	–	–	–	–	–	–	–	–	–	–	–	–	–	–	–	–	Negative	03.02.2021a	‒	‒	‒	‒	‒	‒	‒	‒	‒	‒	‒	Positive	29.01.2021	ST1	1	04.02.2021	None	Yes	Negative	02.02.2021	–
NA_190620_019_C	2019-06-20	Nandoumary	6	6	Negative	–	05.02.2021b	–	–	–	–	–	–	–	–	–	–	–	–	–	–	–	–	–	–	–	Negative	03.02.2021a	‒	‒	‒	‒	‒	‒	‒	‒	‒	‒	‒	Dubious	29.01.2021c	Untypable	‒	04.02.2021	‒	‒	Negative	02.02.2021	–
NA_190620_020_C	2019-06-20	Nandoumary	6	6	Negative	–	05.02.2021b	–	–	–	–	–	–	–	–	–	–	–	–	–	–	–	–	–	–	–	Negative	03.02.2021a	‒	‒	‒	‒	‒	‒	‒	‒	‒	‒	‒	Negative	29.01.2021c	‒	‒	‒	‒	‒	Negative	02.02.2021	–
NA_190620_021_C	2019-06-20	Nandoumary	6	6	Negative	–	05.02.2021b	–	–	–	–	–	–	–	–	–	–	–	–	–	–	–	–	–	–	–	Negative	03.02.2021a	‒	‒	‒	‒	‒	‒	‒	‒	‒	‒	‒	Negative	29.01.2021c	‒	‒	‒	‒	‒	Negative	02.02.2021	–
NA_190702_022_C	2019-07-02	Nandoumary	1	6	Negative	‒	04.02.2021b	‒	‒	‒	‒	‒	‒	‒	‒	‒	‒	‒	‒	‒	‒	‒	‒	‒	‒	‒	Negative	03.02.2021b	–	–	–	–	–	–	–	–	–	–	–	Negative	29.01.2021d	‒	‒	‒	‒	‒	Negative	01.02.2021b	‒
NA_190703_023_C	2019-07-03	Nandoumary	4	3	Negative	‒	04.02.2021b	‒	‒	‒	‒	‒	‒	‒	‒	‒	‒	‒	‒	‒	‒	‒	‒	‒	‒	‒	Negative	03.02.2021b	–	–	–	–	–	–	–	–	–	–	–	Negative	29.01.2021d	‒	‒	‒	‒	‒	Negative	01.02.2021b	‒
NA_190703_024_C	2019-07-03	Nandoumary	4	6	Negative	‒	04.02.2021b	‒	‒	‒	‒	‒	‒	‒	‒	‒	‒	‒	‒	‒	‒	‒	‒	‒	‒	‒	Negative	03.02.2021b	–	–	–	–	–	–	–	–	–	–	–	Negative	29.01.2021d	‒	‒	‒	‒	‒	Negative	01.02.2021b	‒
NA_190703_025_C	2019-07-03	Nandoumary	4	6	Negative	‒	04.02.2021b	‒	‒	‒	‒	‒	‒	‒	‒	‒	‒	‒	‒	‒	‒	‒	‒	‒	‒	‒	Negative	03.02.2021b	Desmodesmus abundans (98.2%)	12.02.2021a	–	–	–	–	–	–	–	–	–	Positive	29.01.2021d	ST1	8	04.02.2021	None	Yes	Negative	01.02.2021b	‒
NA_190703_026_C	2019-07-03	Nandoumary	3	3	Negative	–	05.02.2021	–	–	–	–	–	–	–	–	–	–	–	–	–	–	–	–	–	–	–	Negative	03.02.2021b	–	–	–	–	–	–	–	–	–	–	–	Negative	29.01.2021d	‒	‒	‒	‒	‒	Negative	01.02.2021b	‒
NA_190703_027_C	2019-07-03	Nandoumary	4	3	Negative	–	05.02.2021	–	–	–	–	–	–	–	–	–	–	–	–	–	–	–	–	–	–	–	Negative	03.02.2021b	–	–	–	–	–	–	–	–	–	–	–	Dubious	29.01.2021d	Untypable	‒	04.02.2021	–	–	Negative	01.02.2021b	‒
NA_190703_028_C	2019-07-03	Nandoumary	4	6	Negative	–	05.02.2021	–	–	–	–	–	–	–	–	–	–	–	–	–	–	–	–	–	–	–	Negative	03.02.2021b	–	–	–	–	–	–	–	–	–	–	–	Negative	29.01.2021d	‒	‒	‒	‒	‒	Negative	01.02.2021b	‒
NA_190703_029_C	2019-07-03	Nandoumary	4	3	Negative	–	05.02.2021	–	–	–	–	–	–	–	–	–	–	–	–	–	–	–	–	–	–	–	Negative	03.02.2021b	–	–	–	–	–	–	–	–	–	–	–	Dubious	29.01.2021d	Untypable	‒	04.02.2021	–	–	Negative	01.02.2021b	‒
NA_190703_030_C	2019-07-03	Nandoumary	4	6	Negative	–	05.02.2021	–	–	–	–	–	–	–	–	–	–	–	–	–	–	–	–	–	–	–	Negative	03.02.2021b	–	–	–	–	–	–	–	–	–	–	–	Dubious	29.01.2021d	Untypable	‒	04.02.2021	–	–	Negative	01.02.2021b	‒
NA_190703_031_C	2019-07-03	Nandoumary	4	3	Negative	–	05.02.2021	–	–	–	–	–	–	–	–	–	–	–	–	–	–	–	–	–	–	–	Negative	03.02.2021b	–	–	–	–	–	–	–	–	–	–	–	Dubious	29.01.2021d	Untypable	‒	04.02.2021	‒	‒	Negative	01.02.2021b	‒
NA_190708_033_C	2019-07-08	Nandoumary	1	7	Negative	–	05.02.2021	–	–	–	–	–	–	–	–	–	–	–	–	–	–	–	–	–	–	–	Negative	03.02.2021b	–	–	–	–	–	–	–	–	–	–	–	Dubious	29.01.2021d	Untypable	‒	04.02.2021	‒	‒	Negative	01.02.2021b	‒
NA_190808_035_C	2019-08-08	Nandoumary	Not available	Not available	Negative	–	05.02.2021	–	–	–	–	–	–	–	–	–	–	–	–	–	–	–	–	–	–	–	Negative	03.02.2021b	–	–	–	–	–	–	–	–	–	–	–	Negative	29.01.2021d	‒	‒	‒	‒	‒	Negative	01.02.2021b	‒
NA_190808_036_C	2019-08-08	Nandoumary	Not available	Not available	Negative	–	05.02.2021	–	–	–	–	–	–	–	–	–	–	–	–	–	–	–	–	–	–	–	Negative	03.02.2021b	–	–	–	–	–	–	–	–	–	–	–	Negative	29.01.2021d	‒	‒	‒	‒	‒	Negative	01.02.2021b	‒
NA_190819_037_C	2019-08-19	Nandoumary	Not available	Not available	Negative	–	05.02.2021	–	–	–	–	–	–	–	–	–	–	–	–	–	–	–	–	–	–	–	Negative	03.02.2021b	–	–	–	–	–	–	–	–	–	–	–	Negative	29.01.2021d	‒	‒	‒	‒	‒	Negative	01.02.2021b	‒
NA_190819_038_C	2019-08-19	Nandoumary	Not available	Not available	Negative	–	05.02.2021	–	–	–	–	–	–	–	–	–	–	–	–	–	–	–	–	–	–	–	Negative	03.02.2021b	–	–	–	–	–	–	–	–	–	–	–	Negative	29.01.2021d	‒	‒	‒	‒	‒	Negative	01.02.2021b	‒
NA_190819_039_C	2019-08-19	Nandoumary	Not available	Not available	Negative	–	05.02.2021	–	–	–	–	–	–	–	–	–	–	–	–	–	–	–	–	–	–	–	Negative	03.02.2021b	–	–	–	–	–	–	–	–	–	–	–	Negative	29.01.2021d	‒	‒	‒	‒	‒	Negative	01.02.2021b	‒
NA_190819_040_C	2019-08-19	Nandoumary	Not available	Not available	Negative	–	05.02.2021	–	–	–	–	–	–	–	–	–	–	–	–	–	–	–	–	–	–	–	Negative	03.02.2021b	–	–	–	–	–	–	–	–	–	–	–	Negative	29.01.2021d	‒	‒	‒	‒	‒	Negative	01.02.2021b	‒
NA_190820_041_C	2019-08-20	Nandoumary	Not available	Not available	Negative	–	05.02.2021	–	–	–	–	–	–	–	–	–	–	–	–	–	–	–	–	–	–	–	Negative	03.02.2021b	–	–	–	–	–	–	–	–	–	–	–	Negative	29.01.2021d	‒	‒	‒	‒	‒	Negative	01.02.2021b	‒
NA_190822_042_C	2019-08-22	Nandoumary	2	Not available	Negative	–	05.02.2021	–	–	–	–	–	–	–	–	–	–	–	–	–	–	–	–	–	–	–	Negative	03.02.2021b	–	–	–	–	–	–	–	–	–	–	–	Negative	29.01.2021d	‒	‒	‒	‒	‒	Negative	01.02.2021b	‒
NA_190822_043_C	2019-08-22	Nandoumary	2	3	Negative	–	05.02.2021	–	–	–	–	–	–	–	–	–	–	–	–	–	–	–	–	–	–	–	Negative	03.02.2021b	–	–	–	–	–	–	–	–	–	–	–	Dubious	29.01.2021d	Untypable	‒	‒	‒	‒	Negative	01.02.2021b	‒
NA_190822_044_C	2019-08-22	Nandoumary	2	3	Negative	–	05.02.2021	–	–	–	–	–	–	–	–	–	–	–	–	–	–	–	–	–	–	–	Negative	03.02.2021b	–	–	–	–	–	–	–	–	–	–	–	Dubious	29.01.2021d	Untypable	‒	‒	‒	‒	Negative	01.02.2021b	‒
NA_190827_045_C	2019-08-27	Nandoumary	1	3	Negative	–	05.02.2021	–	–	–	–	–	–	–	–	–	–	–	–	–	–	–	–	–	–	–	Negative	03.02.2021b	–	–	–	–	–	–	–	–	–	–	–	Dubious	29.01.2021d	Untypable	‒	‒	‒	‒	Negative	01.02.2021b	‒
NA_190827_046_C	2019-08-27	Nandoumary	1	3	Negative	–	05.02.2021	–	–	–	–	–	–	–	–	–	–	–	–	–	–	–	–	–	–	–	Positive	03.02.2021b	C. hominis	12.02.2021a	None	Yes	Negative	19.02.2021	–	–	–	–	C. hominis	Dubious	29.01.2021d	Untypable	‒	‒	‒	‒	Negative	01.02.2021b	‒
NA_191004_047_C	2019-10-04	Nandoumary	3	2	Negative	‒	03.02.2021b	‒	‒	‒	‒	‒	‒	‒	‒	‒	‒	‒	‒	‒	‒	‒	‒	‒	‒	‒	Negative	01.02.2021	‒	‒	‒	‒	‒	‒	‒	‒	‒	‒	‒	Negative	29.01.2021	‒	‒	‒	‒	‒	Negative	29.01.2020	‒
NA_191011_048_C	2019-10-11	Nandoumary	2	3	Negative	–	05.02.2021	–	–	–	–	–	–	–	–	–	–	–	–	–	–	–	–	–	–	–	Negative	03.02.2021b	–	–	–	–	–	–	–	–	–	–	–	Negative	29.01.2021d	‒	‒	‒	‒	‒	Negative	01.02.2021b	‒
NA_191011_049_C	2019-10-11	Nandoumary	2	3	Negative	‒	04.02.2021	‒	‒	‒	‒	‒	‒	‒	‒	‒	‒	‒	‒	‒	‒	‒	‒	‒	‒	‒	Negative	25.01.2020	‒	‒	‒	‒	‒	‒	‒	‒	‒	‒	‒	Positive	29.01.2021b	ST1	8	04.02.2021	None	Yes	Negative	01.02.2021	‒
NA_191011_050_C	2019-10-11	Nandoumary	2	3	Negative	‒	03.02.2021b	‒	‒	‒	‒	‒	‒	‒	‒	‒	‒	‒	‒	‒	‒	‒	‒	‒	‒	‒	Negative	01.02.2021	‒	‒	‒	‒	‒	‒	‒	‒	‒	‒	‒	Negative	29.01.2021	‒	‒	‒	‒	‒	Negative	29.01.2020	‒
NA_191014_051_C	2019-10-14	Nandoumary	1	3	Negative	–	05.02.2021	–	–	–	–	–	–	–	–	–	–	–	–	–	–	–	–	–	–	–	Negative	03.02.2021b	Meira argovae (99.3%)	12.02.2021a	–	–	–	–	–	–	–	–	–	Positive	29.01.2021d	ST1	8	04.02.2021	None	Yes	Negative	02.02.2021	–
NA_191014_052_C	2019-10-14	Nandoumary	1	2	Negative	‒	04.02.2021	‒	‒	‒	‒	‒	‒	‒	‒	‒	‒	‒	‒	‒	‒	‒	‒	‒	‒	‒	Negative	02.02.2021	–	–	–	–	–	–	–	–	–	–	–	Negative	29.01.2021b	‒	‒	‒	‒	‒	Negative	01.02.2021	‒
NA_191014_053_C	2019-10-14	Nandoumary	1	2	Negative	‒	03.02.2021b	‒	‒	‒	‒	‒	‒	‒	‒	‒	‒	‒	‒	‒	‒	‒	‒	‒	‒	‒	Negative	01.02.2021	‒	‒	‒	‒	‒	‒	‒	‒	‒	‒	‒	Positive	29.01.2021	ST1	8	04.02.2021	None	No	Negative	29.01.2020	‒
NA_191014_054_C	2019-10-14	Nandoumary	1	3	Negative	‒	04.02.2021	‒	‒	‒	‒	‒	‒	‒	‒	‒	‒	‒	‒	‒	‒	‒	‒	‒	‒	‒	Negative	02.02.2021	–	–	–	–	–	–	–	–	–	–	–	Negative	29.01.2021b	‒	‒	‒	‒	‒	Negative	01.02.2021	‒
NA_191014_055_C	2019-10-14	Nandoumary	1	3	Negative	‒	03.02.2021b	‒	‒	‒	‒	‒	‒	‒	‒	‒	‒	‒	‒	‒	‒	‒	‒	‒	‒	‒	Negative	01.02.2021	‒	‒	‒	‒	‒	‒	‒	‒	‒	‒	‒	Dubious	29.01.2021	Untypable	‒	‒	‒	‒	Negative	29.01.2020	‒
NA_191014_056_C	2019-10-14	Nandoumary	1	3	Negative	‒	03.02.2021b	‒	‒	‒	‒	‒	‒	‒	‒	‒	‒	‒	‒	‒	‒	‒	‒	‒	‒	‒	Negative	27.01.2021	‒	‒	‒	‒	‒	‒	‒	‒	‒	‒	‒	Positive	28.01.2021b	ST1	8	04.02.2021	None	Yes	Negative	28.01.2020	‒
NA_191024_057_C	2019-10-24	Nandoumary	10	3	Negative	–	05.02.2021	–	–	–	–	–	–	–	–	–	–	–	–	–	–	–	–	–	–	–	Negative	03.02.2021b	–	–	–	–	–	–	–	–	–	–	–	Negative	29.01.2021d	‒	‒	‒	‒	‒	Negative	02.02.2021	–
NA_191024_058_C	2019-10-24	Nandoumary	4	2	Negative	–	05.02.2021	–	–	–	–	–	–	–	–	–	–	–	–	–	–	–	–	–	–	–	Negative	03.02.2021a	Uncultured eukaryote (96.4%)	12.02.2021a	–	–	–	–	–	–	–	–	–	Dubious	29.01.2021c	Untypable	‒	‒	‒	‒	Negative	02.02.2021	–
NA_191104_059_C	2019-11-04	Nandoumary	4	3	Negative	–	05.02.2021	–	–	–	–	–	–	–	–	–	–	–	–	–	–	–	–	–	–	–	Negative	03.02.2021a	‒	‒	‒	‒	‒	‒	‒	‒	‒	‒	‒	Positive	29.01.2021	ST1	7+8	04.02.2021	None	No	Negative	02.02.2021	–
NA_191104_060_C	2019-11-04	Nandoumary	1	3	Negative	–	05.02.2021	–	–	–	–	–	–	–	–	–	–	–	–	–	–	–	–	–	–	–	Negative	03.02.2021a	‒	‒	‒	‒	‒	‒	‒	‒	‒	‒	‒	Dubious	29.01.2021c	Untypable	‒	‒	‒	‒	Negative	02.02.2021	–
NA_191104_061_C	2019-11-04	Nandoumary	1	2	Negative	–	05.02.2021	–	–	–	–	–	–	–	–	–	–	–	–	–	–	–	–	–	–	–	Negative	03.02.2021a	‒	‒	‒	‒	‒	‒	‒	‒	‒	‒	‒	Dubious	29.01.2021c	Untypable	‒	‒	‒	‒	Negative	02.02.2021	–
NA_191104_062_C	2019-11-04	Nandoumary	1	2	Negative	–	05.02.2021	–	–	–	–	–	–	–	–	–	–	–	–	–	–	–	–	–	–	–	Negative	03.02.2021a	‒	‒	‒	‒	‒	‒	‒	‒	‒	‒	‒	Dubious	29.01.2021c	Untypable	‒	‒	‒	‒	Negative	02.02.2021	–
NA_191105_063_C	2019-11-05	Nandoumary	2	2	Negative	‒	04.02.2021	‒	‒	‒	‒	‒	‒	‒	‒	‒	‒	‒	‒	‒	‒	‒	‒	‒	‒	‒	Negative	02.02.2021	–	–	–	–	–	–	–	–	–	–	–	Dubious	29.01.2021b	Untypable	‒	‒	‒	‒	Negative	01.02.2021	‒
NA_191105_064_C	2019-11-05	Nandoumary	1	3	Negative	–	05.02.2021	–	–	–	–	–	–	–	–	–	–	–	–	–	–	–	–	–	–	–	Negative	03.02.2021a	‒	‒	‒	‒	‒	‒	‒	‒	‒	‒	‒	Dubious	29.01.2021c	Untypable	‒	‒	‒	‒	Negative	02.02.2021	–
NA_191111_065_C	2019-11-11	Nandoumary	3	2	Negative	‒	03.02.2021	‒	‒	‒	‒	‒	‒	‒	‒	‒	‒	‒	‒	‒	‒	‒	‒	‒	‒	‒	Negative	25.01.2020	‒	‒	‒	‒	‒	‒	‒	‒	‒	‒	‒	Negative	28.01.2020	‒	‒	‒	‒	‒	Negative	26.01.2020	‒
NA_191114_066_C	2019-11-14	Nandoumary	1	3	Negative	‒	03.02.2021b	‒	‒	‒	‒	‒	‒	‒	‒	‒	‒	‒	‒	‒	‒	‒	‒	‒	‒	‒	Negative	27.01.2021	‒	‒	‒	‒	‒	‒	‒	‒	‒	‒	‒	Negative	28.01.2021b	‒	‒	‒	‒	‒	Negative	28.01.2020	‒
NA_191114_067_C	2019-11-14	Nandoumary	1	3	Negative	‒	28.01.2021	‒	‒	‒	‒	‒	‒	‒	‒	‒	‒	‒	‒	‒	‒	‒	‒	‒	‒	‒	Negative	25.01.2020	‒	‒	‒	‒	‒	‒	‒	‒	‒	‒	‒	Negative	28.01.2020	‒	‒	‒	‒	‒	Negative	26.01.2020	‒
NA_191114_068_C	2019-11-14	Nandoumary	1	2	Negative	‒	28.01.2021	‒	‒	‒	‒	‒	‒	‒	‒	‒	‒	‒	‒	‒	‒	‒	‒	‒	‒	‒	Negative	25.01.2020	‒	‒	‒	‒	‒	‒	‒	‒	‒	‒	‒	Negative	28.01.2020	‒	‒	‒	‒	‒	Negative	26.01.2020	‒
NA_191120_069_C	2019-11-20	Nandoumary	3	2	Negative	‒	28.01.2021	‒	‒	‒	‒	‒	‒	‒	‒	‒	‒	‒	‒	‒	‒	‒	‒	‒	‒	‒	Negative	25.01.2020	‒	‒	‒	‒	‒	‒	‒	‒	‒	‒	‒	Negative	28.01.2020	‒	‒	‒	‒	‒	Negative	26.01.2020	–
NA_191120_070_C	2019-11-20	Nandoumary	4	3	Negative	‒	28.01.2021	‒	‒	‒	‒	‒	‒	‒	‒	‒	‒	‒	‒	‒	‒	‒	‒	‒	‒	‒	Negative	25.01.2020	‒	‒	‒	‒	‒	‒	‒	‒	‒	‒	‒	Negative	28.01.2020	‒	‒	‒	‒	‒	Negative	26.01.2020	‒
NA_191205_077_C	2019-12-05	Nandoumary	1	2	Negative	‒	28.01.2021	‒	‒	‒	‒	‒	‒	‒	‒	‒	‒	‒	‒	‒	‒	‒	‒	‒	‒	‒	Negative	25.01.2020	Uncultured fungus (98.3%)	04.02.20201	–	–	–	–	–	–	–	–	–	Negative	28.01.2020	Uncultured fungus	‒	04.02.2021	‒	‒	Negative	26.01.2020	‒
NA_191210_078_C	2019-12-10	Nandoumary	1	3	Negative	‒	28.01.2021	‒	‒	‒	‒	‒	‒	‒	‒	‒	‒	‒	‒	‒	‒	‒	‒	‒	‒	‒	Negative	25.01.2020	Obertrumia georgiana (98.6%)	04.02.20201	–	–	–	–	–	–	–	–	–	Negative	28.01.2020	‒	‒	‒	‒	‒	Negative	26.01.2020	‒
NA_191210_079_C	2019-12-10	Nandoumary	1	2	Negative	‒	28.01.2021	‒	‒	‒	‒	‒	‒	‒	‒	‒	‒	‒	‒	‒	‒	‒	‒	‒	‒	‒	Negative	25.01.2020	‒	‒	‒	‒	‒	‒	‒	‒	‒	‒	‒	Negative	28.01.2020	‒	‒	‒	‒	‒	Negative	26.01.2020	‒
NA_191210_081_C	2019-12-10	Nandoumary	1	4	Negative	‒	03.02.2021	‒	‒	‒	‒	‒	‒	‒	‒	‒	‒	‒	‒	‒	‒	‒	‒	‒	‒	‒	Negative	25.01.2020	‒	‒	‒	‒	‒	‒	‒	‒	‒	‒	‒	Negative	28.01.2020	‒	‒	‒	‒	‒	Negative	26.01.2020	‒
NA_191212_082_C	2019-12-12	Nandoumary	1	4	Negative	‒	03.02.2021	‒	‒	‒	‒	‒	‒	‒	‒	‒	‒	‒	‒	‒	‒	‒	‒	‒	‒	‒	Negative	25.01.2020	‒	‒	‒	‒	‒	‒	‒	‒	‒	‒	‒	Negative	28.01.2020	‒	‒	‒	‒	‒	Negative	26.01.2020	‒
NA_191212_083_C	2019-12-12	Nandoumary	1	4	Negative	‒	03.02.2021	‒	‒	‒	‒	‒	‒	‒	‒	‒	‒	‒	‒	‒	‒	‒	‒	‒	‒	‒	Negative	25.01.2020	‒	‒	‒	‒	‒	‒	‒	‒	‒	‒	‒	Negative	28.01.2020	‒	‒	‒	‒	‒	Negative	26.01.2020	‒
DI_191219_066_C	2019-12-19	Nandoumary	4	1	Negative	‒	03.02.2021b	‒	‒	‒	‒	‒	‒	‒	‒	‒	‒	‒	‒	‒	‒	‒	‒	‒	‒	‒	Negative	01.02.2021	Leptobacillium leptobactrum (98.3%)	04.02.2021	–	–	–	–	–	–	–	–	–	Negative	29.01.2021	‒	‒	‒	‒	‒	Negative	29.01.2021	‒
DI_191219_067_C	2019-12-19	Nandoumary	5	1	Negative	‒	04.02.2021	‒	‒	‒	‒	‒	‒	‒	‒	‒	‒	‒	‒	‒	‒	‒	‒	‒	‒	‒	Negative	01.02.2021	Leptobacillium leptobactrum (97.3%)	04.02.2021	–	–	–	–	–	–	–	–	–	Dubious	29.01.2021	Untypable	‒	‒	‒	‒	Negative	29.01.2021	‒
DI_191219_068_C	2019-12-19	Nandoumary	5	1	Negative	‒	03.02.2021b	‒	‒	‒	‒	‒	‒	‒	‒	‒	‒	‒	‒	‒	‒	‒	‒	‒	‒	‒	Negative	01.02.2021	Leptobacillium leptobactrum (93.9%)	04.02.2021	–	–	–	–	–	–	–	–	–	Negative	29.01.2021	‒	‒	‒	‒	‒	Negative	29.01.2021	‒
DI_191219_069_C	2019-12-19	Nandoumary	5	1	Negative	‒	03.02.2021b	‒	‒	‒	‒	‒	‒	‒	‒	‒	‒	‒	‒	‒	‒	‒	‒	‒	‒	‒	Negative	01.02.2021	‒	‒	‒	‒	‒	‒	‒	‒	‒	‒	‒	Negative	29.01.2021	‒	‒	‒	‒	‒	Negative	01.02.2021	‒
DI_191219_070_C	2019-12-19	Nandoumary	6	2	Negative	‒	04.02.2021	‒	‒	‒	‒	‒	‒	‒	‒	‒	‒	‒	‒	‒	‒	‒	‒	‒	‒	‒	Negative	01.02.2021	‒	‒	‒	‒	‒	‒	‒	‒	‒	‒	‒	Dubious	29.01.2021	Untypable	‒	‒	‒	‒	Negative	29.01.2021	‒
DI_191219_071_C	2019-12-19	Nandoumary	6	6	Negative	‒	03.02.2021b	‒	‒	‒	‒	‒	‒	‒	‒	‒	‒	‒	‒	‒	‒	‒	‒	‒	‒	‒	Negative	01.02.2021	‒	‒	‒	‒	‒	‒	‒	‒	‒	‒	‒	Negative	29.01.2021	‒	‒	‒	‒	‒	Negative	29.01.2021	–
DI_191219_072_C	2019-12-19	Nandoumary	6	5	Negative	‒	03.02.2021b	‒	‒	‒	‒	‒	‒	‒	‒	‒	‒	‒	‒	‒	‒	‒	‒	‒	‒	‒	Negative	01.02.2021	‒	‒	‒	‒	‒	‒	‒	‒	‒	‒	‒	Negative	29.01.2021	‒	‒	‒	‒	‒	Negative	29.01.2021	‒
DI_191219_073_C	2019-12-19	Nandoumary	6	2	Negative	‒	04.02.2021	‒	‒	‒	‒	‒	‒	‒	‒	‒	‒	‒	‒	‒	‒	‒	‒	‒	‒	‒	Negative	01.02.2021	Leptobacillium leptobactrum (98.4%)	04.02.2021	–	–	–	–	–	–	–	–	–	Positive	29.01.2021	ST1	8	04.02.2021	None	Yes	Negative	29.01.2021	‒
NA_191230_084_C	2019-12-30	Nandoumary	1	2	Negative	‒	28.01.2021	‒	‒	‒	‒	‒	‒	‒	‒	‒	‒	‒	‒	‒	‒	‒	‒	‒	‒	‒	Negative	25.01.2020	‒	‒	‒	‒	‒	‒	‒	‒	‒	‒	‒	Negative	28.01.2020	‒	‒	‒	‒	‒	Negative	26.01.2020	‒
NA_191230_085_C	2019-12-30	Nandoumary	1	2	Negative	‒	03.02.2021	‒	‒	‒	‒	‒	‒	‒	‒	‒	‒	‒	‒	‒	‒	‒	‒	‒	‒	‒	Negative	27.01.2021	‒	‒	‒	‒	‒	‒	‒	‒	‒	‒	‒	Negative	28.01.2021b	‒	‒	‒	‒	‒	Negative	28.01.2020	‒
NA_191230_086_C	2019-12-30	Nandoumary	1	3	Negative	‒	03.02.2021b	‒	‒	‒	‒	‒	‒	‒	‒	‒	‒	‒	‒	‒	‒	‒	‒	‒	‒	‒	Negative	27.01.2021	‒	‒	‒	‒	‒	‒	‒	‒	‒	‒	‒	Negative	28.01.2021b	‒	‒	‒	‒	‒	Negative	28.01.2020	‒
NA_191230_087_C	2019-12-30	Nandoumary	1	2	Negative	‒	03.02.2021b	‒	‒	‒	‒	‒	‒	‒	‒	‒	‒	‒	‒	‒	‒	‒	‒	‒	‒	‒	Negative	27.01.2021	‒	‒	‒	‒	‒	‒	‒	‒	‒	‒	‒	Dubious	28.01.2021b	Untypable	‒	‒	‒	‒	Negative	28.01.2020	‒
NA_191230_088_C	2019-12-30	Nandoumary	1	2	Negative	‒	03.02.2021b	‒	‒	‒	‒	‒	‒	‒	‒	‒	‒	‒	‒	‒	‒	‒	‒	‒	‒	‒	Negative	27.01.2021	‒	‒	‒	‒	‒	‒	‒	‒	‒	‒	‒	Negative	28.01.2021b	‒	‒	‒	‒	‒	Negative	29.01.2020	‒
NA_191230_089_C	2019-12-30	Nandoumary	1	2	Negative	‒	03.02.2021b	‒	‒	‒	‒	‒	‒	‒	‒	‒	‒	‒	‒	‒	‒	‒	‒	‒	‒	‒	Negative	27.01.2021	‒	‒	‒	‒	‒	‒	‒	‒	‒	‒	‒	Negative	28.01.2021b	‒	‒	‒	‒	‒	Negative	29.01.2020	‒
NA_191231_090_C	2019-12-31	Nandoumary	1	3	Negative	‒	28.01.2021	‒	‒	‒	‒	‒	‒	‒	‒	‒	‒	‒	‒	‒	‒	‒	‒	‒	‒	‒	Negative	25.01.2020	‒	‒	‒	‒	‒	‒	‒	‒	‒	‒	‒	Negative	28.01.2020	‒	‒	‒	‒	‒	Negative	26.01.2020	‒
NA_191231_091_C	2019-12-31	Nandoumary	1	2	Negative	‒	28.01.2021	‒	‒	‒	‒	‒	‒	‒	‒	‒	‒	‒	‒	‒	‒	‒	‒	‒	‒	‒	Negative	25.01.2020	‒	‒	‒	‒	‒	‒	‒	‒	‒	‒	‒	Negative	28.01.2020	‒	‒	‒	‒	‒	Negative	26.01.2020	‒
NA_191231_092_C	2019-12-31	Nandoumary	1	2	Negative	‒	28.01.2021	‒	‒	‒	‒	‒	‒	‒	‒	‒	‒	‒	‒	‒	‒	‒	‒	‒	‒	‒	Negative	25.01.2020	‒	‒	‒	‒	‒	‒	‒	‒	‒	‒	‒	Negative	28.01.2020	‒	‒	‒	‒	‒	Negative	26.01.2020	‒
NA_191231_093_C	2019-12-31	Nandoumary	1	3	Negative	‒	28.01.2021	‒	‒	‒	‒	‒	‒	‒	‒	‒	‒	‒	‒	‒	‒	‒	‒	‒	‒	‒	Negative	25.01.2020	‒	‒	‒	‒	‒	‒	‒	‒	‒	‒	‒	Negative	28.01.2020	‒	‒	‒	‒	‒	Negative	26.01.2020	‒
NA_200106_094_C	2020-01-06	Nandoumary	20	2	Negative	‒	28.01.2021	‒	‒	‒	‒	‒	‒	‒	‒	‒	‒	‒	‒	‒	‒	‒	‒	‒	‒	‒	Negative	25.01.2020	‒	‒	‒	‒	‒	‒	‒	‒	‒	‒	‒	Negative	28.01.2020	‒	‒	‒	‒	‒	Negative	26.01.2020	‒
NA_200106_095_C	2020-01-06	Nandoumary	15	2	Negative	‒	28.01.2021	‒	‒	‒	‒	‒	‒	‒	‒	‒	‒	‒	‒	‒	‒	‒	‒	‒	‒	‒	Negative	25.01.2020	Candida sp. (96.5%)	04.02.2021	‒	‒	‒	‒	‒	‒	‒	‒	‒	Negative	28.01.2020	Candida sp. (96,5%)	‒	04.02.2021	‒	‒	Negative	26.01.2020	‒
SA_181113_001_C	2018-11-13	Sabe	13	2	Negative	‒	03.02.2021b	‒	‒	‒	‒	‒	‒	‒	‒	‒	‒	‒	‒	‒	‒	‒	‒	‒	‒	‒	Negative	27.01.2021	‒	‒	‒	‒	‒	‒	‒	‒	‒	‒	‒	Negative	28.01.2021b	‒	‒	‒	‒	‒	Negative	28.01.2020	‒
SA_181113_002_C	2018-11-13	Sabe	13	1	Negative	‒	03.02.2021	‒	‒	‒	‒	‒	‒	‒	‒	‒	‒	‒	‒	‒	‒	‒	‒	‒	‒	‒	Negative	27.01.2021	‒	‒	‒	‒	‒	‒	‒	‒	‒	‒	‒	Negative	28.01.2020b	‒	‒	‒	‒	‒	Negative	28.01.2020	‒
SA_181114_003_C	2018-11-14	Sabe	18	2	Negative	‒	03.02.2021	‒	‒	‒	‒	‒	‒	‒	‒	‒	‒	‒	‒	‒	‒	‒	‒	‒	‒	‒	Negative	27.01.2021	‒	‒	‒	‒	‒	‒	‒	‒	‒	‒	‒	Negative	28.01.2020b	‒	–	–	–	–	Negative	28.01.2020	‒
SA_181114_004_C	2018-11-14	Sabe	1	3	Negative	‒	28.12.2028	‒	‒	‒	‒	‒	‒	‒	‒	‒	‒	‒	‒	‒	‒	‒	‒	‒	‒	‒	Negative	21.01.2020	‒	‒	‒	‒	‒	‒	‒	‒	‒	‒	‒	Dubious	28.12.2020	Untypable	–	–	–	–	Negative	25.01.2020	‒
SA_181114_005_C	2018-11-14	Sabe	1	2	Negative	‒	28.01.2021	‒	‒	‒	‒	‒	‒	‒	‒	‒	‒	‒	‒	‒	‒	‒	‒	‒	‒	‒	Negative	25.01.2020	‒	‒	‒	‒	‒	‒	‒	‒	‒	‒	‒	Negative	28.01.2020	‒	–	–	–	–	Negative	26.01.2020	‒
SA_181116_006_C	2018-11-16	Sabe	8	3	Negative	‒	03.02.2021	‒	‒	‒	‒	‒	‒	‒	‒	‒	‒	‒	‒	‒	‒	‒	‒	‒	‒	‒	Negative	27.01.2021	‒	‒	‒	‒	‒	‒	‒	‒	‒	‒	‒	Negative	28.01.2020b	‒	–	–	–	–	Negative	28.01.2020	‒
SA_181116_007_C	2018-11-16	Sabe	8	3	Negative	‒	03.02.2021	‒	‒	‒	‒	‒	‒	‒	‒	‒	‒	‒	‒	‒	‒	‒	‒	‒	‒	‒	Negative	27.01.2021	‒	‒	‒	‒	‒	‒	‒	‒	‒	‒	‒	Negative	28.01.2020b	‒	–	–	–	–	Negative	28.01.2020	‒
SA_181120_008_C	2018-11-20	Sabe	4	2	Negative	‒	28.12.2028	‒	‒	‒	‒	‒	‒	‒	‒	‒	‒	‒	‒	‒	‒	‒	‒	‒	‒	‒	Negative	21.01.2020	‒	‒	‒	‒	‒	‒	‒	‒	‒	‒	‒	Negative	28.12.2020	‒	–	–	–	–	Negative	25.01.2020	‒
SA_181122_009_C	2018-11-22	Sabe	5	2	Negative	‒	28.12.2028	‒	‒	‒	‒	‒	‒	‒	‒	‒	‒	‒	‒	‒	‒	‒	‒	‒	‒	‒	Negative	21.01.2020	‒	‒	‒	‒	‒	‒	‒	‒	‒	‒	‒	Negative	28.12.2020	‒	–	–	–	–	Negative	25.01.2020	‒
SA_181123_010_C	2018-11-23	Sabe	14	2	Negative	‒	03.02.2021	‒	‒	‒	‒	‒	‒	‒	‒	‒	‒	‒	‒	‒	‒	‒	‒	‒	‒	‒	Negative	25.01.2020	‒	‒	‒	‒	‒	‒	‒	‒	‒	‒	‒	Negative	28.01.2020	‒	–	–	–	–	Negative	26.01.2020	‒
SA_190312_011_C	2019-03-12	Sabe	3	3	Negative	‒	03.02.2021	‒	‒	‒	‒	‒	‒	‒	‒	‒	‒	‒	‒	‒	‒	‒	‒	‒	‒	‒	Negative	27.01.2021	‒	‒	‒	‒	‒	‒	‒	‒	‒	‒	‒	Negative	28.01.2020b	‒	‒	‒	‒	‒	Negative	28.01.2020	‒
SA_190312_012_C	2019-03-12	Sabe	11	3	Negative	‒	03.02.2021	‒	‒	‒	‒	‒	‒	‒	‒	‒	‒	‒	‒	‒	‒	‒	‒	‒	‒	‒	Negative	25.01.2020	‒	‒	‒	‒	‒	‒	‒	‒	‒	‒	‒	Negative	28.01.2020	‒	‒	‒	‒	‒	Negative	28.01.2020	‒
SA_190327_013_C	2019-03-27	Sabe	4	3	Negative	‒	28.12.2028	‒	‒	‒	‒	‒	‒	‒	‒	‒	‒	‒	‒	‒	‒	‒	‒	‒	‒	‒	Negative	21.01.2020	‒	‒	‒	‒	‒	‒	‒	‒	‒	‒	‒	Negative	28.12.2020	‒	‒	‒	‒	‒	Negative	25.01.2020	‒
SA_190327_014_C	2019-03-27	Sabe	4	3	Negative	‒	28.12.2028	‒	‒	‒	‒	‒	‒	‒	‒	‒	‒	‒	‒	‒	‒	‒	‒	‒	‒	‒	Negative	21.01.2020	‒	‒	‒	‒	‒	‒	‒	‒	‒	‒	‒	Negative	28.12.2020	‒	‒	‒	‒	‒	Negative	25.01.2020	‒
SA_190327_015_C	2019-03-27	Sabe	4	3	Negative	‒	03.02.2021	‒	‒	‒	‒	‒	‒	‒	‒	‒	‒	‒	‒	‒	‒	‒	‒	‒	‒	‒	Negative	25.01.2020	‒	‒	‒	‒	‒	‒	‒	‒	‒	‒	‒	Negative	28.01.2020	‒	‒	‒	‒	‒	Negative	28.01.2020	‒
SA_190327_016_C	2019-03-27	Sabe	5	3	Negative	‒	03.02.2021	‒	‒	‒	‒	‒	‒	‒	‒	‒	‒	‒	‒	‒	‒	‒	‒	‒	‒	‒	Negative	25.01.2020	‒	‒	‒	‒	‒	‒	‒	‒	‒	‒	‒	Negative	28.01.2020	‒	‒	‒	‒	‒	Negative	26.01.2020	‒
SA_190327_017_C	2019-03-27	Sabe	6	3	Negative	‒	28.12.2028	‒	‒	‒	‒	‒	‒	‒	‒	‒	‒	‒	‒	‒	‒	‒	‒	‒	‒	‒	Negative	21.01.2020	‒	‒	‒	‒	‒	‒	‒	‒	‒	‒	‒	Negative	28.12.2020	‒	‒	‒	‒	‒	Negative	25.01.2020	‒
SA_190327_018_C	2019-03-27	Sabe	6	3	Negative	‒	28.12.2028	‒	‒	‒	‒	‒	‒	‒	‒	‒	‒	‒	‒	‒	‒	‒	‒	‒	‒	‒	Negative	21.01.2020	‒	‒	‒	‒	‒	‒	‒	‒	‒	‒	‒	Negative	28.12.2020	‒	‒	‒	‒	‒	Negative	25.01.2020	‒
SA_190327_019_C	2019-03-27	Sabe	6	6	Negative	‒	28.12.2028	‒	‒	‒	‒	‒	‒	‒	‒	‒	‒	‒	‒	‒	‒	‒	‒	‒	‒	‒	Negative	21.01.2020	Sterkiella sp. (94.8%)	22.01.2021	‒	‒	‒	‒	‒	‒	‒	‒	‒	Negative	28.12.2020	‒	‒	‒	‒	‒	Negative	25.01.2020	‒
SA_190328_020_C	2019-03-28	Sabe	23	3	Positive	33.9	03.02.2021	Not done	‒	‒	‒	‒	‒	Not done	‒	‒	‒	‒	‒	Not done	‒	‒	‒	‒	‒	Unknown	Negative	27.01.2021	‒	‒	‒	‒	‒	‒	‒	‒	‒	‒	‒	Negative	28.01.2020b	‒	‒	‒	‒	‒	Negative	28.01.2020	‒
SA_190328_021_C	2019-03-28	Sabe	23	3	Negative	‒	28.12.2028	‒	‒	‒	‒	‒	‒	‒	‒	‒	‒	‒	‒	‒	‒	‒	‒	‒	‒	‒	Negative	21.01.2020	‒	‒	‒	‒	‒	‒	‒	‒	‒	‒	‒	Negative	28.12.2020	‒	‒	‒	‒	‒	Negative	25.01.2020	‒
SA_190329_022_C	2019-03-29	Sabe	6	3	Negative	‒	28.12.2028	‒	‒	‒	‒	‒	‒	‒	‒	‒	‒	‒	‒	‒	‒	‒	‒	‒	‒	‒	Negative	21.01.2020	‒	‒	‒	‒	‒	‒	‒	‒	‒	‒	‒	Negative	28.12.2020	‒	‒	‒	‒	‒	Negative	25.01.2020	‒
SA_190329_023_C	2019-03-29	Sabe	6	3	Negative	‒	28.12.2028	‒	‒	‒	‒	‒	‒	‒	‒	‒	‒	‒	‒	‒	‒	‒	‒	‒	‒	‒	Negative	21.01.2020	‒	‒	‒	‒	‒	‒	‒	‒	‒	‒	‒	Negative	28.12.2020	‒	‒	‒	‒	‒	Negative	25.01.2020	‒
SA_190329_024_C	2019-03-29	Sabe	6	6	Negative	‒	28.12.2028	‒	‒	‒	‒	‒	‒	‒	‒	‒	‒	‒	‒	‒	‒	‒	‒	‒	‒	‒	Negative	21.01.2020	‒	‒	‒	‒	‒	‒	‒	‒	‒	‒	‒	Negative	28.12.2020	‒	‒	‒	‒	‒	Negative	25.01.2020	‒
SA_191104_025_C	2019-11-04	Sabe	1	2	Negative	‒	03.02.2021	‒	‒	‒	‒	‒	‒	‒	‒	‒	‒	‒	‒	‒	‒	‒	‒	‒	‒	‒	Negative	21.01.2020	‒	‒	‒	‒	‒	‒	‒	‒	‒	‒	‒	Negative	28.12.2020	‒	‒	‒	‒	‒	Negative	25.01.2020	‒
SA_191104_026_C	2019-11-04	Sabe	1	2	Negative	‒	28.12.2028	‒	‒	‒	‒	‒	‒	‒	‒	‒	‒	‒	‒	‒	‒	‒	‒	‒	‒	‒	Negative	21.01.2020	‒	‒	‒	‒	‒	‒	‒	‒	‒	‒	‒	Dubious	28.12.2020	Untypable	‒	‒	‒	‒	Negative	25.01.2020	‒
SA_191104_027_C	2019-11-04	Sabe	1	2	Negative	‒	28.12.2028	‒	‒	‒	‒	‒	‒	‒	‒	‒	‒	‒	‒	‒	‒	‒	‒	‒	‒	‒	Negative	21.01.2020	‒	‒	‒	‒	‒	‒	‒	‒	‒	‒	‒	Negative	28.12.2020	‒	‒	‒	‒	‒	Negative	25.01.2020	‒
SA_191104_028_C	2019-11-04	Sabe	1	2	Negative	‒	28.12.2028	‒	‒	‒	‒	‒	‒	‒	‒	‒	‒	‒	‒	‒	‒	‒	‒	‒	‒	‒	Negative	21.01.2020	‒	‒	‒	‒	‒	‒	‒	‒	‒	‒	‒	Dubious	28.12.2020	Untypable	‒	‒	‒	‒	Negative	25.01.2020	‒
SA_191105_029_C	2019-11-05	Sabe	1	2	Negative	‒	28.12.2028	‒	‒	‒	‒	‒	‒	‒	‒	‒	‒	‒	‒	‒	‒	‒	‒	‒	‒	‒	Negative	21.01.2020	‒	‒	‒	‒	‒	‒	‒	‒	‒	‒	‒	Negative	28.12.2020	‒	‒	‒	‒	‒	Negative	25.01.2020	‒
SA_191105_030_C	2019-11-05	Sabe	1	2	Negative	‒	03.02.2021	‒	‒	‒	‒	‒	‒	‒	‒	‒	‒	‒	‒	‒	‒	‒	‒	‒	‒	‒	Negative	27.01.2021	‒	‒	‒	‒	‒	‒	‒	‒	‒	‒	‒	Negative	28.01.2020b	‒	‒	‒	‒	‒	Negative	28.01.2020	‒
SA_191105_031_C	2019-11-05	Sabe	1	3	Negative	‒	28.12.2028	‒	‒	‒	‒	‒	‒	‒	‒	‒	‒	‒	‒	‒	‒	‒	‒	‒	‒	‒	Negative	21.01.2020	‒	‒	‒	‒	‒	‒	‒	‒	‒	‒	‒	Negative	28.12.2020	‒	‒	‒	‒	‒	Negative	25.01.2020	‒
SA_191107_032_C	2019-11-07	Sabe	1	2	Negative	‒	28.12.2028	‒	‒	‒	‒	‒	‒	‒	‒	‒	‒	‒	‒	‒	‒	‒	‒	‒	‒	‒	Negative	21.01.2020	‒	‒	‒	‒	‒	‒	‒	‒	‒	‒	‒	Negative	28.12.2020	‒	‒	‒	‒	‒	Negative	25.01.2020	‒
SA_191107_033_C	2019-11-07	Sabe	1	2	Negative	‒	28.12.2028	‒	‒	‒	‒	‒	‒	‒	‒	‒	‒	‒	‒	‒	‒	‒	‒	‒	‒	‒	Negative	21.01.2020	‒	‒	‒	‒	‒	‒	‒	‒	‒	‒	‒	Dubious	28.12.2020	Untypable	‒	‒	‒	‒	Negative	25.01.2020	‒
SA_191112_034_C	2019-11-12	Sabe	5	5	Negative	‒	03.02.2021	‒	‒	‒	‒	‒	‒	‒	‒	‒	‒	‒	‒	‒	‒	‒	‒	‒	‒	‒	Negative	27.01.2021	‒	‒	‒	‒	‒	‒	‒	‒	‒	‒	‒	Negative	28.01.2020b	‒	‒	‒	‒	‒	Negative	28.01.2020	‒
SA_191112_035_C	2019-11-12	Sabe	5	2	Negative	‒	28.12.2028	‒	‒	‒	‒	‒	‒	‒	‒	‒	‒	‒	‒	‒	‒	‒	‒	‒	‒	‒	Negative	21.01.2020	‒	‒	‒	‒	‒	‒	‒	‒	‒	‒	‒	Negative	28.12.2020	‒	‒	‒	‒	‒	Negative	25.01.2020	‒
SA_191112_036_C	2019-11-12	Sabe	5	2	Negative	‒	28.12.2028	‒	‒	‒	‒	‒	‒	‒	‒	‒	‒	‒	‒	‒	‒	‒	‒	‒	‒	‒	Negative	21.01.2020	‒	‒	‒	‒	‒	‒	‒	‒	‒	‒	‒	Negative	28.12.2020	‒	‒	‒	‒	‒	Negative	25.01.2020	‒
SA_191212_037_C	2019-12-12	Sabe	4	2	Negative	‒	28.12.2028	‒	‒	‒	‒	‒	‒	‒	‒	‒	‒	‒	‒	‒	‒	‒	‒	‒	‒	‒	Negative	21.01.2020	‒	‒	‒	‒	‒	‒	‒	‒	‒	‒	‒	Negative	28.12.2020	‒	‒	‒	‒	‒	Negative	25.01.2020	‒
SA_191212_038_C	2019-12-12	Sabe	7	5	Negative	‒	28.12.2028	‒	‒	‒	‒	‒	‒	‒	‒	‒	‒	‒	‒	‒	‒	‒	‒	‒	‒	‒	Negative	21.01.2020	Stylonychia ammermanni (99.2%)	22.01.2021	‒	‒	‒	‒	‒	‒	‒	‒	‒	Positive	28.12.2020	ST1	7	22.01.2021	None	??	Negative	25.01.2020	‒
SA_191212_039_C	2019-12-12	Sabe	7	5	Negative	‒	28.12.2028	‒	‒	‒	‒	‒	‒	‒	‒	‒	‒	‒	‒	‒	‒	‒	‒	‒	‒	‒	Negative	21.01.2020	‒	‒	‒	‒	‒	‒	‒	‒	‒	‒	‒	Dubious	28.12.2020	Untypable	‒	22.01.2021	‒	‒	Negative	25.01.2020	‒
SA_191212_040_C	2019-12-12	Sabe	7	5	Negative	–	05.02.2021b	–	–	–	–	–	–	–	–	–	–	–	–	–	–	–	–	–	–	–	Negative	21.01.2020	‒	‒	‒	‒	‒	‒	‒	‒	‒	‒	‒	Positive	28.12.2020	ST1	8	22.01.2021	??	??	Negative	25.01.2020	‒
SA_191212_041_C	2019-12-12	Sabe	8	5	Negative	–	05.02.2021b	–	–	–	–	–	–	–	–	–	–	–	–	–	–	–	–	–	–	–	Negative	21.01.2020	‒	‒	‒	‒	‒	‒	‒	‒	‒	‒	‒	Dubious	28.12.2020	Untypable	‒	‒	‒	‒	Negative	25.01.2020	‒
SA_200108_042_C	2020-01-08	Sabe	3	5	Negative	–	05.02.2021b	–	–	–	–	–	–	–	–	–	–	–	–	–	–	–	–	–	–	–	Negative	21.01.2020	‒	‒	‒	‒	‒	‒	‒	‒	‒	‒	‒	Dubious	28.12.2020	Untypable	‒	‒	‒	‒	Negative	25.01.2020	‒
SA_200108_043_C	2020-01-08	Sabe	3	3	Negative	‒	03.02.2021	‒	‒	‒	‒	‒	‒	‒	‒	‒	‒	‒	‒	‒	‒	‒	‒	‒	‒	‒	Negative	27.01.2021	‒	‒	‒	‒	‒	‒	‒	‒	‒	‒	‒	Negative	28.01.2020b	‒	‒	‒	‒	‒	Negative	28.01.2020	‒
SA_200129_044_C	2020-01-29	Sabe	6	5	Negative	‒	03.02.2021	‒	‒	‒	‒	‒	‒	‒	‒	‒	‒	‒	‒	‒	‒	‒	‒	‒	‒	‒	Negative	27.01.2021	‒	‒	‒	‒	‒	‒	‒	‒	‒	‒	‒	Negative	28.01.2020b	‒	‒	‒	‒	‒	Negative	28.01.2020	‒
DI_181213_001_C	2018-12-13	Ségou	15	2	Negative	‒	04.02.2021	‒	‒	‒	‒	‒	‒	‒	‒	‒	‒	‒	‒	‒	‒	‒	‒	‒	‒	‒	Negative	01.02.2021	‒	‒	‒	‒	‒	‒	‒	‒	‒	‒	‒	Negative	29.01.2021	‒	‒	‒	‒	‒	Negative	29.01.2021	‒
DI_181213_002_C	2018-12-13	Ségou	5	3	Negative	‒	04.02.2021	‒	‒	‒	‒	‒	‒	‒	‒	‒	‒	‒	‒	‒	‒	‒	‒	‒	‒	‒	Negative	02.02.2021	–	–	–	–	–	–	–	–	–	–	–	Negative	29.01.2021b	‒	‒	‒	‒	‒	Negative	01.02.2021	‒
DI_181218_003_C	2018-12-18	Ségou	4	3	Negative	‒	04.02.2021	‒	‒	‒	‒	‒	‒	‒	‒	‒	‒	‒	‒	‒	‒	‒	‒	‒	‒	‒	Negative	01.02.2021	‒	‒	‒	‒	‒	‒	‒	‒	‒	‒	‒	Negative	29.01.2021	‒	‒	‒	‒	‒	Negative	29.01.2021	‒
DI_181218_004_C	2018-12-18	Ségou	4	3	Negative	‒	04.02.2021	‒	‒	‒	‒	‒	‒	‒	‒	‒	‒	‒	‒	‒	‒	‒	‒	‒	‒	‒	Negative	02.02.2021	–	–	–	–	–	–	–	–	–	–	–	Negative	29.01.2021b	‒	‒	‒	‒	‒	Negative	01.02.2021	‒
DI_181218_005_C	2018-12-18	Ségou	4	3	Negative	‒	04.02.2021b	‒	‒	‒	‒	‒	‒	‒	‒	‒	‒	‒	‒	‒	‒	‒	‒	‒	‒	‒	Negative	02.02.2021	–	–	–	–	–	–	–	–	–	–	–	Negative	29.01.2021b	‒	‒	‒	‒	‒	Negative	01.02.2021	‒
DI_181218_006_C	2018-12-18	Ségou	4	4	Negative	‒	04.02.2021	‒	‒	‒	‒	‒	‒	‒	‒	‒	‒	‒	‒	‒	‒	‒	‒	‒	‒	‒	Negative	02.02.2021	–	–	–	–	–	–	–	–	–	–	–	Negative	29.01.2021b	‒	‒	‒	‒	‒	Negative	01.02.2021	‒
DI_181218_007_C	2018-12-18	Ségou	5	2	Negative	‒	03.02.2021b	‒	‒	‒	‒	‒	‒	‒	‒	‒	‒	‒	‒	‒	‒	‒	‒	‒	‒	‒	Negative	01.02.2021	‒	‒	‒	‒	‒	‒	‒	‒	‒	‒	‒	Negative	29.01.2021	‒	‒	‒	‒	‒	Negative	29.01.2021	‒
DI_181218_008_C	2018-12-18	Ségou	5	4	Negative	‒	04.02.2021	‒	‒	‒	‒	‒	‒	‒	‒	‒	‒	‒	‒	‒	‒	‒	‒	‒	‒	‒	Negative	02.02.2021	–	–	–	–	–	–	–	–	–	–	–	Negative	29.01.2021b	‒	‒	‒	‒	‒	Negative	01.02.2021b	‒
DI_181218_009_C	2018-12-18	Ségou	5	2	Negative	‒	04.02.2021	‒	‒	‒	‒	‒	‒	‒	‒	‒	‒	‒	‒	‒	‒	‒	‒	‒	‒	‒	Negative	02.02.2021	Leptobacillium leptobactrum (98.3%)	04.02.2021	–	–	–	–	–	–	–	–	–	Negative	29.01.2021b	‒	‒	‒	‒	‒	Negative	01.02.2021b	‒
DI_181218_010_C	2018-12-18	Ségou	5	5	Negative	‒	04.02.2021	‒	‒	‒	‒	‒	‒	‒	‒	‒	‒	‒	‒	‒	‒	‒	‒	‒	‒	‒	Negative	02.02.2021	–	–	–	–	–	–	–	–	–	–	–	Negative	29.01.2021b	‒	‒	‒	‒	‒	Negative	01.02.2021b	‒
DI_181218_011_C	2018-12-18	Ségou	6	2	Negative	‒	04.02.2021b	‒	‒	‒	‒	‒	‒	‒	‒	‒	‒	‒	‒	‒	‒	‒	‒	‒	‒	‒	Negative	02.02.2021	Leptobacillium leptobactrum (99.7%)	04.02.2021	–	–	–	–	–	–	–	–	–	Negative	29.01.2021b	‒	‒	‒	‒	‒	Negative	01.02.2021b	‒
DI_181218_012_C	2018-12-18	Ségou	6	2	Negative	‒	04.02.2021b	‒	‒	‒	‒	‒	‒	‒	‒	‒	‒	‒	‒	‒	‒	‒	‒	‒	‒	‒	Negative	02.02.2021	–	–	–	–	–	–	–	–	–	–	–	Dubious	29.01.2021b	Untypable	‒	‒	‒	‒	Negative	01.02.2021b	‒
DI_190107_014_C	2019-01-07	Ségou	4	2	Negative	‒	04.02.2021	‒	‒	‒	‒	‒	‒	‒	‒	‒	‒	‒	‒	‒	‒	‒	‒	‒	‒	‒	Negative	02.02.2021	–	–	–	–	–	–	–	–	–	–	–	Negative	29.01.2021b	‒	‒	‒	‒	‒	Negative	01.02.2021b	‒
DI_190107_015_C	2019-01-07	Ségou	4	2	Negative	‒	03.02.2021b	‒	‒	‒	‒	‒	‒	‒	‒	‒	‒	‒	‒	‒	‒	‒	‒	‒	‒	‒	Negative	27.01.2021	‒	‒	‒	‒	‒	‒	‒	‒	‒	‒	‒	Dubious	28.01.2021b	Untypable	‒	‒	‒	‒	Negative	01.02.2021b	‒
DI_190107_016_C	2019-01-07	Ségou	4	2	Negative	‒	04.02.2021b	‒	‒	‒	‒	‒	‒	‒	‒	‒	‒	‒	‒	‒	‒	‒	‒	‒	‒	‒	Negative	02.02.2021	–	–	–	–	–	–	–	–	–	–	–	Negative	29.01.2021b	‒	‒	‒	‒	‒	Negative	01.02.2021	‒
DI_190107_017_C	2019-01-07	Ségou	4	2	Negative	‒	03.02.2021	‒	‒	‒	‒	‒	‒	‒	‒	‒	‒	‒	‒	‒	‒	‒	‒	‒	‒	‒	Negative	27.01.2021	‒	‒	‒	‒	‒	‒	‒	‒	‒	‒	‒	Negative	28.01.2021b	‒	‒	‒	‒	‒	Negative	28.01.2020	‒
DI_190107_018_C	2019-01-07	Ségou	5	2	Negative	‒	03.02.2021b	‒	‒	‒	‒	‒	‒	‒	‒	‒	‒	‒	‒	‒	‒	‒	‒	‒	‒	‒	Negative	27.01.2021	‒	‒	‒	‒	‒	‒	‒	‒	‒	‒	‒	Negative	28.01.2021b	‒	‒	‒	‒	‒	Negative	28.01.2020	‒
DI_190107_019_C	2019-01-07	Ségou	5	3	Positive	31.6	03.02.2021b	Negative	25.02.2021	‒	‒	‒	‒	Negative	25.02.2021	‒	‒	‒	‒	Negative	25.02.2021	‒	‒	‒	‒	Unknown	Negative	27.01.2021	‒	‒	‒	‒	‒	‒	‒	‒	‒	‒	‒	Negative	28.01.2021b	‒	‒	‒	‒	‒	Negative	28.01.2020	‒
DI_190107_020_C	2019-01-07	Ségou	5	3	Negative	‒	03.02.2021b	‒	‒	‒	‒	‒	‒	‒	‒	‒	‒	‒	‒	‒	‒	‒	‒	‒	‒	‒	Negative	01.02.2021	‒	‒	‒	‒	‒	‒	‒	‒	‒	‒	‒	Negative	29.01.2021	‒	‒	‒	‒	‒	Negative	29.01.2021	‒
DI_190107_021_C	2019-01-07	Ségou	5	2	Negative	‒	03.02.2021b	‒	‒	‒	‒	‒	‒	‒	‒	‒	‒	‒	‒	‒	‒	‒	‒	‒	‒	‒	Negative	01.02.2021	‒	‒	‒	‒	‒	‒	‒	‒	‒	‒	‒	Negative	29.01.2021	‒	‒	‒	‒	‒	Negative	29.01.2020	‒
DI_190107_022_C	2019-01-07	Ségou	6	2	Negative	‒	04.02.2021b	‒	‒	‒	‒	‒	‒	‒	‒	‒	‒	‒	‒	‒	‒	‒	‒	‒	‒	‒	Negative	02.02.2021	–	–	–	–	–	–	–	–	–	–	–	Negative	29.01.2021b	‒	‒	‒	‒	‒	Negative	01.02.2021	‒
DI_190107_023_C	2019-01-07	Ségou	6	2	Positive	25.6	03.02.2021b	Negative	25.02.2021	‒	‒	‒	‒	Negative	25.02.2021	‒	‒	‒	‒	Negative	25.02.2021	‒	‒	‒	‒	Unknown	Negative	01.02.2021	‒	‒	‒	‒	‒	‒	‒	‒	‒	‒	‒	Negative	29.01.2021	‒	‒	‒	‒	‒	Negative	29.01.2021	‒
DI_190107_024_C	2019-01-07	Ségou	6	6	Negative	‒	04.02.2021b	‒	‒	‒	‒	‒	‒	‒	‒	‒	‒	‒	‒	‒	‒	‒	‒	‒	‒	‒	Negative	02.02.2021	–	–	–	–	–	–	–	–	–	–	–	Negative	29.01.2021b	‒	‒	‒	‒	‒	Negative	01.02.2021	‒
DI_190207_025_C	2019-02-07	Ségou	4	2	Negative	‒	04.02.2021	‒	‒	‒	‒	‒	‒	‒	‒	‒	‒	‒	‒	‒	‒	‒	‒	‒	‒	‒	Negative	01.02.2021	‒	‒	‒	‒	‒	‒	‒	‒	‒	‒	‒	Negative	29.01.2021	‒	‒	‒	‒	‒	Negative	29.01.2021	‒
DI_190207_026_C	2019-02-07	Ségou	4	1	Negative	–	05.02.2021b	–	–	–	–	–	–	–	–	–	–	–	–	–	–	–	–	–	–	–	Negative	01.02.2021	‒	‒	‒	‒	‒	‒	‒	‒	‒	‒	‒	Negative	29.01.2021	‒	‒	‒	‒	‒	Negative	29.01.2021	‒
DI_190207_027_C	2019-02-07	Ségou	4	3	Negative	‒	04.02.2021	‒	‒	‒	‒	‒	‒	‒	‒	‒	‒	‒	‒	‒	‒	‒	‒	‒	‒	‒	Negative	01.02.2021	‒	‒	‒	‒	‒	‒	‒	‒	‒	‒	‒	Negative	29.01.2021	‒	‒	‒	‒	‒	Negative	29.01.2021	‒
DI_190207_028_C	2019-02-07	Ségou	4	5	Negative	‒	04.02.2021	‒	‒	‒	‒	‒	‒	‒	‒	‒	‒	‒	‒	‒	‒	‒	‒	‒	‒	‒	Negative	01.02.2021	‒	‒	‒	‒	‒	‒	‒	‒	‒	‒	‒	Negative	29.01.2021	‒	‒	‒	‒	‒	Negative	29.01.2021	‒
DI_190207_029_C	2019-02-07	Ségou	4	5	Negative	‒	03.02.2021b	‒	‒	‒	‒	‒	‒	‒	‒	‒	‒	‒	‒	‒	‒	‒	‒	‒	‒	‒	Negative	01.02.2021	‒	‒	‒	‒	‒	‒	‒	‒	‒	‒	‒	Negative	29.01.2021	‒	‒	‒	‒	‒	Negative	29.01.2020	‒
DI_190207_030_C	2019-02-07	Ségou	5	6	Negative	‒	03.02.2021b	‒	‒	‒	‒	‒	‒	‒	‒	‒	‒	‒	‒	‒	‒	‒	‒	‒	‒	‒	Negative	27.01.2021	‒	‒	‒	‒	‒	‒	‒	‒	‒	‒	‒	Negative	28.01.2021b	‒	‒	‒	‒	‒	Negative	28.01.2020	‒
DI_190207_031_C	2019-02-07	Ségou	5	1	Negative	‒	04.02.2021	‒	‒	‒	‒	‒	‒	‒	‒	‒	‒	‒	‒	‒	‒	‒	‒	‒	‒	‒	Negative	01.02.2021	‒	‒	‒	‒	‒	‒	‒	‒	‒	‒	‒	Negative	29.01.2021	‒	‒	‒	‒	‒	Negative	29.01.2021	‒
DI_190207_032_C	2019-02-07	Ségou	5	7	Negative	‒	03.02.2021b	‒	‒	‒	‒	‒	‒	‒	‒	‒	‒	‒	‒	‒	‒	‒	‒	‒	‒	‒	Negative	01.02.2021	‒	‒	‒	‒	‒	‒	‒	‒	‒	‒	‒	Negative	29.01.2021	‒	‒	‒	‒	‒	Negative	29.01.2021	‒
DI_190207_033_C	2019-02-07	Ségou	6	5	Negative	‒	04.02.2021b	‒	‒	‒	‒	‒	‒	‒	‒	‒	‒	‒	‒	‒	‒	‒	‒	‒	‒	‒	Negative	02.02.2021	–	–	–	–	–	–	–	–	–	–	–	Negative	29.01.2021b	‒	‒	‒	‒	‒	Negative	01.02.2021	‒
DI_190207_034_C	2019-02-07	Ségou	6	5	Negative	‒	04.02.2021b	‒	‒	‒	‒	‒	‒	‒	‒	‒	‒	‒	‒	‒	‒	‒	‒	‒	‒	‒	Negative	02.02.2021	–	–	–	–	–	–	–	–	–	–	–	Negative	29.01.2021b	‒	‒	‒	‒	‒	Negative	01.02.2021	‒
DI_190208_035_C	2019-02-08	Ségou	2	3	Negative	‒	03.02.2021b	‒	‒	‒	‒	‒	‒	‒	‒	‒	‒	‒	‒	‒	‒	‒	‒	‒	‒	‒	Negative	01.02.2021	‒	‒	‒	‒	‒	‒	‒	‒	‒	‒	‒	Negative	29.01.2021	‒	‒	‒	‒	‒	Negative	29.01.2021	‒
DI_190212_036_C	2019-02-12	Ségou	3	2	Negative	‒	04.02.2021b	‒	‒	‒	‒	‒	‒	‒	‒	‒	‒	‒	‒	‒	‒	‒	‒	‒	‒	‒	Negative	02.02.2021	–	–	–	–	–	–	–	–	–	–	–	Dubious	29.01.2021b	Untypable	‒	‒	‒	‒	Negative	01.02.2021	‒
SE_190403_001_C	2019-04-03	Ségou	15	2	Negative	‒	28.12.2028	‒	‒	‒	‒	‒	‒	‒	‒	‒	‒	‒	‒	‒	‒	‒	‒	‒	‒	‒	Negative	21.01.2020	‒	‒	‒	‒	‒	‒	‒	‒	‒	‒	‒	Negative	28.12.2020	‒	‒	‒	‒	‒	Negative	25.01.2020	‒
SE_190403_002_C	2019-04-03	Ségou	17	3	Negative	‒	28.12.2028	‒	‒	‒	‒	‒	‒	‒	‒	‒	‒	‒	‒	‒	‒	‒	‒	‒	‒	‒	Negative	21.01.2020	Sterkiella sp. (94.4%)	22.01.2021	‒	‒	‒	‒	‒	‒	‒	‒	‒	Negative	28.12.2020	‒	‒	‒	‒	‒	Negative	25.01.2020	‒
SE_190408_003_C	2019-04-08	Ségou	15	2	Negative	‒	28.12.2028	‒	‒	‒	‒	‒	‒	‒	‒	‒	‒	‒	‒	‒	‒	‒	‒	‒	‒	‒	Negative	21.01.2020	‒	‒	‒	‒	‒	‒	‒	‒	‒	‒	‒	Negative	28.12.2020	‒	‒	‒	‒	‒	Negative	25.01.2020	‒
SE_190408_004_C	2019-04-08	Ségou	17	7	Negative	‒	28.12.2028	‒	‒	‒	‒	‒	‒	‒	‒	‒	‒	‒	‒	‒	‒	‒	‒	‒	‒	‒	Negative	21.01.2020	‒	‒	‒	‒	‒	‒	‒	‒	‒	‒	‒	Negative	28.12.2020	‒	‒	‒	‒	‒	Negative	25.01.2020	‒
SE_190409_005_C	2019-04-09	Ségou	16	2	Negative	‒	28.12.2028	‒	‒	‒	‒	‒	‒	‒	‒	‒	‒	‒	‒	‒	‒	‒	‒	‒	‒	‒	Negative	21.01.2020	‒	‒	‒	‒	‒	‒	‒	‒	‒	‒	‒	Negative	28.12.2020	‒	‒	‒	‒	‒	Negative	25.01.2020	‒
SE_190409_006_C	2019-04-09	Ségou	16	3	Negative	‒	28.12.2028	‒	‒	‒	‒	‒	‒	‒	‒	‒	‒	‒	‒	‒	‒	‒	‒	‒	‒	‒	Negative	21.01.2020	‒	‒	‒	‒	‒	‒	‒	‒	‒	‒	‒	Negative	28.12.2020	‒	‒	‒	‒	‒	Negative	25.01.2020	‒
SE_190410_007_C	2019-04-10	Ségou	13	2	Negative	‒	28.12.2028	‒	‒	‒	‒	‒	‒	‒	‒	‒	‒	‒	‒	‒	‒	‒	‒	‒	‒	‒	Negative	21.01.2020	‒	‒	‒	‒	‒	‒	‒	‒	‒	‒	‒	Negative	28.12.2020	‒	‒	‒	‒	‒	Negative	25.01.2020	‒
SE_190410_008_C	2019-04-10	Ségou	15	2	Negative	‒	04.02.2021b	‒	‒	‒	‒	‒	‒	‒	‒	‒	‒	‒	‒	‒	‒	‒	‒	‒	‒	‒	Negative	03.02.2021b	–	–	–	–	–	–	–	–	–	–	–	Negative	29.01.2021c	‒	‒	‒	‒	‒	Negative	25.01.2020	–
DI_190809_037_C	2019-08-09	Ségou	2	3	Negative	–	05.02.2021b	–	–	–	–	–	–	–	–	–	–	–	–	–	–	–	–	–	–	–	Negative	01.02.2021	‒	‒	‒	‒	‒	‒	‒	‒	‒	‒	‒	Negative	29.01.2021	‒	‒	‒	‒	‒	Negative	29.01.2021	‒
DI_190809_038_C	2019-08-09	Ségou	2	2	Positive	30.9	04.02.2021b	Negative	25.02.2021	–	–	–	–	Negative	25.02.2021	–	–	–	–	Negative	25.02.2021	–	–	–	–	Unknown	Negative	02.02.2021	–	–	–	–	–	–	–	–	–	–	–	Dubious	29.01.2021b	Untypable	‒	‒	‒	‒	Negative	01.02.2021	‒
DI_190809_039_C	2019-08-09	Ségou	2	2	Negative	‒	04.02.2021b	‒	‒	–	–	–	–	‒	‒	–	–	–	–	‒	‒	–	–	–	–	‒	Negative	02.02.2021	–	–	–	–	–	–	–	–	–	–	–	Negative	29.01.2021b	‒	‒	‒	‒	‒	Negative	01.02.2021	‒
DI_190809_040_C	2019-08-09	Ségou	3	6	Negative	‒	03.02.2021b	‒	‒	‒	‒	‒	‒	‒	‒	‒	‒	‒	‒	‒	‒	‒	‒	‒	‒	‒	Negative	01.02.2021	‒	‒	‒	‒	‒	‒	‒	‒	‒	‒	‒	Negative	29.01.2021	‒	‒	‒	‒	‒	Negative	29.01.2020	‒
DI_190821_042_C	2019-08-21	Ségou	2	6	Negative	‒	03.02.2021b	‒	‒	‒	‒	‒	‒	‒	‒	‒	‒	‒	‒	‒	‒	‒	‒	‒	‒	‒	Negative	01.02.2021	‒	‒	‒	‒	‒	‒	‒	‒	‒	‒	‒	Negative	29.01.2021	‒	‒	‒	‒	‒	Negative	29.01.2020	‒
DI_190821_043_C	2019-08-21	Ségou	2	6	Negative	–	05.02.2021	–	–	–	–	–	–	–	–	–	–	–	–	–	–	–	–	–	–	–	Negative	27.01.2021	‒	‒	‒	‒	‒	‒	‒	‒	‒	‒	‒	Negative	28.01.2021b	‒	‒	‒	‒	‒	Negative	28.01.2020	‒
DI_190821_044_C	2019-08-21	Ségou	2	6	Negative	‒	04.02.2021b	‒	‒	‒	‒	‒	‒	‒	‒	‒	‒	‒	‒	‒	‒	‒	‒	‒	‒	‒	Negative	02.02.2021	–	–	–	–	–	–	–	–	–	–	–	Dubious	29.01.2021b	Untypable	‒	‒	‒	‒	Negative	01.02.2021	‒
DI_190821_045_C	2019-08-21	Ségou	2	6	Negative	‒	04.02.2021b	‒	‒	‒	‒	‒	‒	‒	‒	‒	‒	‒	‒	‒	‒	‒	‒	‒	‒	‒	Negative	02.02.2021	–	–	–	–	–	–	–	–	–	–	–	Negative	29.01.2021b	‒	‒	‒	‒	‒	Negative	01.02.2021	‒
DI_190821_046_C	2019-08-21	Ségou	7	6	Negative	‒	04.02.2021	‒	‒	‒	‒	‒	‒	‒	‒	‒	‒	‒	‒	‒	‒	‒	‒	‒	‒	‒	Negative	01.02.2021	‒	‒	‒	‒	‒	‒	‒	‒	‒	‒	‒	Negative	29.01.2021	‒	‒	‒	‒	‒	Negative	29.01.2021	‒
DI_190821_047_C	2019-08-21	Ségou	7	2	Negative	‒	04.02.2021	‒	‒	‒	‒	‒	‒	‒	‒	‒	‒	‒	‒	‒	‒	‒	‒	‒	‒	‒	Negative	01.02.2021	‒	‒	‒	‒	‒	‒	‒	‒	‒	‒	‒	Negative	29.01.2021	‒	‒	‒	‒	‒	Negative	29.01.2021	‒
DI_190821_048_C	2019-08-21	Ségou	7	6	Negative	‒	04.02.2021	‒	‒	‒	‒	‒	‒	‒	‒	‒	‒	‒	‒	‒	‒	‒	‒	‒	‒	‒	Negative	01.02.2021	‒	‒	‒	‒	‒	‒	‒	‒	‒	‒	‒	Negative	29.01.2021	‒	‒	‒	‒	‒	Negative	29.01.2021	‒
DI_190917_049_C	2019-09-17	Ségou	2	6	Negative	‒	03.02.2021b	‒	‒	‒	‒	‒	‒	‒	‒	‒	‒	‒	‒	‒	‒	‒	‒	‒	‒	‒	Negative	02.02.2021	–	–	–	–	–	–	–	–	–	–	–	Negative	29.01.2021	‒	‒	‒	‒	‒	Negative	29.01.2021	‒
DI_190917_050_C	2019-09-17	Ségou	2	7	Negative	‒	03.02.2021	‒	‒	‒	‒	‒	‒	‒	‒	‒	‒	‒	‒	‒	‒	‒	‒	‒	‒	‒	Negative	27.01.2021	Uncultured fungus (93.0%)	04.02.2021	–	–	–	–	–	–	–	–	–	Negative	28.01.2021b	‒	‒	‒	‒	‒	Negative	28.01.2020	‒
DI_190917_051_C	2019-09-17	Ségou	3	1	Negative	‒	04.02.2021	‒	‒	‒	‒	‒	‒	‒	‒	‒	‒	‒	‒	‒	‒	‒	‒	‒	‒	‒	Negative	01.02.2021	‒	‒	‒	‒	‒	‒	‒	‒	‒	‒	‒	Negative	29.01.2021	‒	‒	‒	‒	‒	Negative	29.01.2021	‒
DI_190917_052_C	2019-09-17	Ségou	3	6	Negative	‒	04.02.2021	‒	‒	‒	‒	‒	‒	‒	‒	‒	‒	‒	‒	‒	‒	‒	‒	‒	‒	‒	Negative	02.02.2021	–	–	–	–	–	–	–	–	–	–	–	Negative	29.01.2021b	‒	‒	‒	‒	‒	Negative	01.02.2021	‒
DI_190917_053_C	2019-09-17	Ségou	3	2	Negative	‒	04.02.2021	‒	‒	‒	‒	‒	‒	‒	‒	‒	‒	‒	‒	‒	‒	‒	‒	‒	‒	‒	Negative	02.02.2021	–	–	–	–	–	–	–	–	–	–	–	Negative	29.01.2021b	‒	‒	‒	‒	‒	Negative	01.02.2021	‒
DI_190917_054_C	2019-09-17	Ségou	3	7	Negative	‒	04.02.2021	‒	‒	‒	‒	‒	‒	‒	‒	‒	‒	‒	‒	‒	‒	‒	‒	‒	‒	‒	Negative	02.02.2021	–	–	–	–	–	–	–	–	–	–	–	Negative	29.01.2021b	‒	‒	‒	‒	‒	Negative	01.02.2021	‒
DI_190917_055_C	2019-09-17	Ségou	3	7	Negative	‒	04.02.2021b	‒	‒	‒	‒	‒	‒	‒	‒	‒	‒	‒	‒	‒	‒	‒	‒	‒	‒	‒	Negative	02.02.2021	Uncultured fungus (97.2%)	04.02.2021	–	–	–	–	–	–	–	–	–	Negative	29.01.2021b	‒	‒	‒	‒	‒	Negative	01.02.2021	‒
DI_190917_056_C	2019-09-17	Ségou	4	6	Negative	‒	04.02.2021b	‒	‒	‒	‒	‒	‒	‒	‒	‒	‒	‒	‒	‒	‒	‒	‒	‒	‒	‒	Negative	02.02.2021	Uncultured fungus (96.2%)	04.02.2021	–	–	–	–	–	–	–	–	–	Negative	29.01.2021b	‒	‒	‒	‒	‒	Negative	01.02.2021	‒
DI_190919_057_C	2019-09-19	Ségou	6	6	Negative	‒	04.02.2021b	‒	‒	‒	‒	‒	‒	‒	‒	‒	‒	‒	‒	‒	‒	‒	‒	‒	‒	‒	Negative	02.02.2021	–	–	–	–	–	–	–	–	–	–	–	Negative	29.01.2021b	‒	‒	‒	‒	‒	Negative	01.02.2021	‒
DI_190919_058_C	2019-09-19	Ségou	6	6	Negative	‒	04.02.2021	‒	‒	‒	‒	‒	‒	‒	‒	‒	‒	‒	‒	‒	‒	‒	‒	‒	‒	‒	Negative	02.02.2021	–	–	–	–	–	–	–	–	–	–	–	Negative	29.01.2021b	‒	‒	‒	‒	‒	Negative	01.02.2021	‒
DI_190919_059_C	2019-09-19	Ségou	6	7	Negative	‒	04.02.2021b	‒	‒	‒	‒	‒	‒	‒	‒	‒	‒	‒	‒	‒	‒	‒	‒	‒	‒	‒	Negative	02.02.2021	–	–	–	–	–	–	–	–	–	–	–	Negative	29.01.2021b	‒	‒	‒	‒	‒	Negative	01.02.2021	‒
DI_190919_060_C	2019-09-19	Ségou	6	6	Negative	‒	04.02.2021	‒	‒	‒	‒	‒	‒	‒	‒	‒	‒	‒	‒	‒	‒	‒	‒	‒	‒	‒	Negative	01.02.2021	‒	‒	‒	‒	‒	‒	‒	‒	‒	‒	‒	Negative	29.01.2021	‒	‒	‒	‒	‒	Negative	01.02.2021	‒
DI_191206_062_C	2019-12-06	Ségou	3	2	Negative	‒	04.02.2021b	‒	‒	‒	‒	‒	‒	‒	‒	‒	‒	‒	‒	‒	‒	‒	‒	‒	‒	‒	Negative	03.02.2021b	–	–	–	–	–	–	–	–	–	–	–	Positive	29.01.2021d	ST1	8	04.02.2021	None	No	Negative	01.02.2021	‒
DI_191209_063_C	2019-12-09	Ségou	5	2	Negative	‒	04.02.2021	‒	‒	‒	‒	‒	‒	‒	‒	‒	‒	‒	‒	‒	‒	‒	‒	‒	‒	‒	Negative	02.02.2021	–	–	–	–	–	–	–	–	–	–	–	Negative	29.01.2021b	‒	‒	‒	‒	‒	Negative	01.02.2021	‒
DI_191210_064_C	2019-12-10	Ségou	4	2	Negative	‒	04.02.2021b	‒	‒	‒	‒	‒	‒	‒	‒	‒	‒	‒	‒	‒	‒	‒	‒	‒	‒	‒	Negative	03.02.2021b	–	–	–	–	–	–	–	–	–	–	–	Negative	29.01.2021d	‒	‒	‒	‒	‒	Negative	01.02.2021	‒
DI_191216_065_C	2019-12-16	Ségou	3	5	Negative	‒	04.02.2021	‒	‒	‒	‒	‒	‒	‒	‒	‒	‒	‒	‒	‒	‒	‒	‒	‒	‒	‒	Negative	02.02.2021	–	–	–	–	–	–	–	–	–	–	–	Dubious	29.12.2020b	Untypable	‒	04.02.2021	‒	‒	Negative	01.02.2021	‒
SE_200120_009_C	2020-01-20	Ségou	Not available	2	Negative	‒	04.02.2021b	‒	‒	‒	‒	‒	‒	‒	‒	‒	‒	‒	‒	‒	‒	‒	‒	‒	‒	‒	Negative	03.02.2021b	–	–	–	–	–	–	–	–	–	–	–	Negative	29.01.2021d	‒	‒	‒	‒	‒	Negative	01.02.2021	–
SE_200124_010_C	2020-01-24	Ségou	Not available	2	Negative	‒	04.02.2021b	‒	‒	‒	‒	‒	‒	‒	‒	‒	‒	‒	‒	‒	‒	‒	‒	‒	‒	‒	Negative	03.02.2021b	–	–	–	–	–	–	–	–	–	–	–	Negative	29.01.2021d	‒	‒	‒	‒	‒	Negative	01.02.2021	–
SE_200124_011_C	2020-01-24	Ségou	Not available	2	Negative	‒	04.02.2021b	‒	‒	‒	‒	‒	‒	‒	‒	‒	‒	‒	‒	‒	‒	‒	‒	‒	‒	‒	Negative	03.02.2021b	–	–	–	–	–	–	–	–	–	–	–	Positive	29.01.2021d	ST1	8	04.02.2021	None	Yes	Negative	01.02.2021	–
SE_200211_012_C	2020-02-11	Ségou	Not available	Not available	Negative	‒	04.02.2021b	‒	‒	‒	‒	‒	‒	‒	‒	‒	‒	‒	‒	‒	‒	‒	‒	‒	‒	‒	Negative	03.02.2021b	–	–	–	–	–	–	–	–	–	–	–	Negative	29.01.2021d	‒	‒	‒	‒	‒	Negative	01.02.2021	–
SE_200211_013_C	2020-02-11	Ségou	Not available	Not available	Negative	‒	04.02.2021b	‒	‒	‒	‒	‒	‒	‒	‒	‒	‒	‒	‒	‒	‒	‒	‒	‒	‒	‒	Negative	03.02.2021b	–	–	–	–	–	–	–	–	–	–	–	Dubious	29.01.2021d	Untypable	‒	04.02.2021	‒	‒	Negative	01.02.2021	–
SE_200211_014_C	2020-02-11	Ségou	Not available	Not available	Negative	‒	04.02.2021b	‒	‒	‒	‒	‒	‒	‒	‒	‒	‒	‒	‒	‒	‒	‒	‒	‒	‒	‒	Negative	03.02.2021b	–	–	–	–	–	–	–	–	–	–	–	Negative	29.01.2021d	‒	‒	‒	‒	‒	Negative	01.02.2021	–
SE_200211_015_C	2020-02-11	Ségou	Not available	Not available	Negative	‒	04.02.2021b	‒	‒	‒	‒	‒	‒	‒	‒	‒	‒	‒	‒	‒	‒	‒	‒	‒	‒	‒	Negative	03.02.2021b	–	–	–	–	–	–	–	–	–	–	–	Negative	29.01.2021d	‒	‒	‒	‒	‒	Negative	01.02.2021	–
SE_200211_016_C	2020-02-11	Ségou	Not available	Not available	Negative	‒	28.01.2021	‒	‒	‒	‒	‒	‒	‒	‒	‒	‒	‒	‒	‒	‒	‒	‒	‒	‒	‒	Negative	25.01.2020	‒	‒	‒	‒	‒	‒	‒	‒	‒	‒	‒	Negative	28.01.2020	‒	‒	‒	‒	‒	Negative	26.01.2020	‒
SE_200212_017_C	2020-02-12	Ségou	Not available	Not available	Negative	‒	28.01.2021	‒	‒	‒	‒	‒	‒	‒	‒	‒	‒	‒	‒	‒	‒	‒	‒	‒	‒	‒	Negative	25.01.2020	‒	‒	‒	‒	‒	‒	‒	‒	‒	‒	‒	Negative	28.01.2020	‒	‒	‒	‒	‒	Negative	26.01.2020	‒
SE_200217_018_C	2020-02-17	Ségou	Not available	Not available	Negative	‒	03.02.2021	‒	‒	‒	‒	‒	‒	‒	‒	‒	‒	‒	‒	‒	‒	‒	‒	‒	‒	‒	Negative	25.01.2020	‒	‒	‒	‒	‒	‒	‒	‒	‒	‒	‒	Negative	28.01.2020	‒	‒	‒	‒	‒	Negative	26.01.2020	‒
SE_200217_019_C	2020-02-17	Ségou	Not available	Not available	Negative	‒	03.02.2021	‒	‒	‒	‒	‒	‒	‒	‒	‒	‒	‒	‒	‒	‒	‒	‒	‒	‒	‒	Negative	27.01.2021	‒	‒	‒	‒	‒	‒	‒	‒	‒	‒	‒	Negative	28.01.2021b	‒	‒	‒	‒	‒	Negative	28.01.2020	‒
SE_200225_020_C	2020-02-25	Ségou	Not available	Not available	Negative	‒	03.02.2021	‒	‒	‒	‒	‒	‒	‒	‒	‒	‒	‒	‒	‒	‒	‒	‒	‒	‒	‒	Negative	27.01.2021	‒	‒	‒	‒	‒	‒	‒	‒	‒	‒	‒	Negative	28.01.2021b	‒	‒	‒	‒	‒	Negative	28.01.2020	‒
SE_200226_021_C	2020-02-26	Ségou	Not available	Not available	Positive	31.4	03.02.2021	Negative	25.02.2021	‒	‒	‒	‒	Negative	25.02.2021	‒	‒	‒	‒	Negative	25.02.2021	‒	‒	‒	‒	Unknown	Negative	27.01.2021	‒	‒	‒	‒	‒	‒	‒	‒	‒	‒	‒	Negative	28.01.2021b	‒	‒	‒	‒	‒	Negative	28.01.2020	‒
SE_200227_022_C	2020-02-27	Ségou	Not available	Not available	Negative	‒	28.01.2021	‒	‒	‒	‒	‒	‒	‒	‒	‒	‒	‒	‒	‒	‒	‒	‒	‒	‒	‒	Negative	25.01.2020	Stylonychia ammermanni (99.1%)	04.02.20201	–	–	–	–	–	–	–	–	–	Negative	28.01.2020	‒	‒	‒	‒	‒	Negative	26.01.2020	‒
SE_200227_023_C	2020-02-27	Ségou	Not available	Not available	Negative	‒	03.02.2021	‒	‒	‒	‒	‒	‒	‒	‒	‒	‒	‒	‒	‒	‒	‒	‒	‒	‒	‒	Negative	27.01.2021	‒	‒	‒	‒	‒	‒	‒	‒	‒	‒	‒	Negative	28.01.2021b	‒	‒	‒	‒	‒	Negative	28.01.2020	‒
SE_200305_024_C	2020-03-05	Ségou	Not available	Not available	Negative	‒	03.02.2021	‒	‒	‒	‒	‒	‒	‒	‒	‒	‒	‒	‒	‒	‒	‒	‒	‒	‒	‒	Negative	27.01.2021	‒	‒	‒	‒	‒	‒	‒	‒	‒	‒	‒	Negative	28.01.2021b	‒	‒	‒	‒	‒	Negative	28.01.2020	‒
SE_200305_025_C	2020-03-05	Ségou	10min	Not available	Negative	–	05.02.2021b	–	–	–	–	–	–	–	–	–	–	–	–	–	–	–	–	–	–	–	Negative	27.01.2021	‒	‒	‒	‒	‒	‒	‒	‒	‒	‒	‒	Negative	28.01.2021b	‒	‒	‒	‒	‒	Negative	28.01.2020	‒
SE_200316_026_C	2020-03-16	Ségou	2	3	Negative	‒	03.02.2021	‒	‒	‒	‒	‒	‒	‒	‒	‒	‒	‒	‒	‒	‒	‒	‒	‒	‒	‒	Negative	27.01.2021	‒	‒	‒	‒	‒	‒	‒	‒	‒	‒	‒	Negative	28.01.2020b	‒	‒	‒	‒	‒	Negative	28.01.2020	‒
SE_200317_027_C	2020-03-17	Ségou	1	3	Negative	‒	28.01.2021	‒	‒	‒	‒	‒	‒	‒	‒	‒	‒	‒	‒	‒	‒	‒	‒	‒	‒	‒	Negative	25.01.2020	‒	‒	‒	‒	‒	‒	‒	‒	‒	‒	‒	Negative	28.01.2020	‒	‒	‒	‒	‒	Negative	26.01.2020	‒
SE_200318_028_C	2020-03-18	Ségou	3	3	Negative	‒	03.02.2021	‒	‒	‒	‒	‒	‒	‒	‒	‒	‒	‒	‒	‒	‒	‒	‒	‒	‒	‒	Negative	27.01.2021	‒	‒	‒	‒	‒	‒	‒	‒	‒	‒	‒	Negative	28.01.2020b	‒	‒	‒	‒	‒	Negative	28.01.2020	‒
SE_200319_029_C	2020-03-19	Ségou	3	2	Negative	‒	03.02.2021	‒	‒	‒	‒	‒	‒	‒	‒	‒	‒	‒	‒	‒	‒	‒	‒	‒	‒	‒	Negative	27.01.2021	‒	‒	‒	‒	‒	‒	‒	‒	‒	‒	‒	Negative	28.01.2020b	‒	‒	‒	‒	‒	Negative	28.01.2020	‒
SE_200319_030_C	2020-03-19	Ségou	10min	4	Negative	‒	03.02.2021	‒	‒	‒	‒	‒	‒	‒	‒	‒	‒	‒	‒	‒	‒	‒	‒	‒	‒	‒	Negative	27.01.2021	‒	‒	‒	‒	‒	‒	‒	‒	‒	‒	‒	Negative	28.01.2020b	‒	‒	‒	‒	‒	Negative	28.01.2020	‒
SE_200320_031_C	2020-03-20	Ségou	10min	3	Negative	‒	28.12.2028	‒	‒	‒	‒	‒	‒	‒	‒	‒	‒	‒	‒	‒	‒	‒	‒	‒	‒	‒	Negative	21.01.2020	‒	‒	‒	‒	‒	‒	‒	‒	‒	‒	‒	Negative	28.12.2020	‒	‒	‒	‒	‒	Negative	25.01.2020	‒
SE_200320_032_C	2020-03-20	Ségou	2	4	Negative	‒	28.01.2021	‒	‒	‒	‒	‒	‒	‒	‒	‒	‒	‒	‒	‒	‒	‒	‒	‒	‒	‒	Negative	25.01.2020	‒	‒	‒	‒	‒	‒	‒	‒	‒	‒	‒	Negative	28.01.2020	‒	‒	‒	‒	‒	Negative	26.01.2020	‒
[truncated: 30 more columns]
